# Supplementary material for: Phylogeographic Analysis Elucidates the Influence of the Ice Ages on the Disjunct Distribution of Relict Dragonflies in Asia
Source: PLoS One. 2012 May 30;7(5):e38132. doi: 10.1371/journal.pone.0038132 (PMC3364219; doi:10.1371/journal.pone.0038132)
Supplement: Dataset S1 — Data matrix in NEXUS format including parameters for bayesian and maximum likelihood analysis. (NEX) [file pone.0038132.s005.nex]

#NEXUS

BEGIN DATA;
	DIMENSIONS  NTAX=17 NCHAR=4799;
	FORMAT DATATYPE = DNA GAP = - MISSING = ?;
	MATRIX
	Zygentoma                 TATACTCATCGATTTCTGCTTGAAGGACAAACAGTCGAATTAATTTGAACCGTACTTCCAGCAATCACATTAATCTTTATTGCAATACCATCCTTACGGTTATTATATTTATTAGATGAAATTTATAATCCGTCACTAACACTAAAAACAATTGGACATCAATGATATTGAAAATATGAATATTCAGATTTTACTCAAATTGAGTTTGATTCATATATATTACCGATTAATGAATTACCACTTGATGGGTTTCGCTTACTAGACGTGGATAATCGAACTGTATTACCAATAAATACACAAGTTCGAATTCTAATTAGTGCTGCTGACGTTTTACATTCATGAGCAATGCCATCATTAGGGATTAAGGTAGATGCATCCCCAGGACGTCTAAATCAAACCAGATTCATCTTAAATCGGCCTGGTTTATATTTTGGACAATGTTCTGAAATCTGTGGTGCAAATCATAGTTTTATACCAATTGTATTGGAAAGAGTAAACATTAGTACATTTTTATCCTGAATCATGAAGATAAGAAATCGAATGGCTCATTAAATCAGTTATGGTTCCTTAGATCGTAC-CATTTTTACTTGGATAACTGTGGTAATTCTAGAGCTAATACATGCAAATTGAGTCCGGAACAGAAATGTGATGGACGTTTTTATTAGAACAAAAAATCAATCGG-TCATATATATCTCCGATATGTATGTCCGTCAATCTTGGTGACTCTGAATAACCTTGAGCTGATCGCACGGTCTTAGTACCGGCGACATATCTTTCAAATGTCTGCCTTATCAACTGTCGATGGTAGGTTCTGCGCCTACCATGGTTGTTACGGGTAACGGGGAATCAGGGTTCGATTCCGGAGAGGGAGCCTGAGAAATAGCTACCACATCCAAGGAAGGCAGCAGGCACGCAAATTACCCACTCCCGGCACGGGGAGGTAGTGACGAAAAATAACGATACGGGACTCATCCGAGGCCCCGTAATCGGAATGAGTACACTTTAAATCCTTTAACAAGGATCCATTGGAGGGCAAGTCTGGTGCCAGCAGCC-GCGGTAATTCCAG-CTCCAATAGCGTATATTAAAGTTGTTGCGG-TTAAAAAGCTCGTA-GTTGGATCTGTGTCTCGGACGGTTGGTTCAATTGTCAAATTGTTTTAACTGACCGTTTCCGGACGTCCTGTCG-------CGT-----------GTGATC-----TTGGTGCTCTTGATTGAGTGTCTTGATCGGCCGACAAGTTTACTTTGAACAAATTAGAGTGCTCAAAGCAGGTTTATAGATGTCTGTATATTGTGTGCATGGAATAATGGAATAGGACCTCGGTTCTCATTTTGTTGGTTTTCAAGAACTTGAGGTAATGATTAAAAGGGACAGACGGGGGCATTCGTATTGCGACGTTAGAGGTGAAATTCTTGGATCGTCGCAAGACGAACCGTTGCGAAAGCATTTGCCAAGAATGTTTTCATTAATCAAGAACGAAAGTTAGAGGTTCGAAGGCGATCAGATACCGCCCTAGTTCTAACCATAAACTATGCCAGCCAGCGATCCGCCGAAGTTACTCCTATGACTCGGCGGGCAGCTTCCGGGAAACCACAAGCTTTTGGGTTCCGGGGGAAGTATGGTTGCAAATCTGAAACTTAAAGGAATTGACGGAAGGGCACCACCAGGAGTGGAGCCTGCGGCTTAATTTGACTCAACACGGGAAACCTCACCAGGCCCAGACACTGGAAGGATTGACAGATTGAGAGCT-CTTTCTTGATTCAGTGGGTGGTGGTGCATGG-CCGTTCTTAGTTGGTGGA-ACGA-TTTGTCTGGTTAATTCCGATAACGAACGAGACTCTAGCCTGCTAACTAGGCATTTCTATATTAATAAAATTTTTATTTGAAAGAGTCTTCTTAGAGGGACAGGCGGTTTCTTAGCCGCACGAGATTGAGCAATAACAGGTTTGTGATGCCCTTAGATGTTCTGGGCCGCACGCGCGCTACAATGAAGGAATCAGCGTGTGTTTTCTCCGTGGCCGAAAGGTCCGGGTAACCCGTTGAACCTCCTTCTTACTAGGGATTGGGGATTGCAATTCTTCCCCATGAACGAGGAATTCCCAGTAAGCGCGAGTCATAAGCTCGCGTTGATTACGTCCCTGCCCTTTGTACACACCGCCCGTCGCTACTACCGATTGAATGATTTAGTGAGGCCTTTGGACTGATGCCCGTTGTTGCCACGGCCCATAGAGGGTGGTAGGCCCGTGGGACC---GT-TGAATTTATAGGGAAGGCTTCTCCTTAGAGTCGGGTTGCTTGGTAATGCAGCCCCAAGTGGGTGGTAAACTCCATCTAAGGCTAAATATGACCACGAGACCGATAGCGAACAAGTACCATGAGGGAAAGTTGAAAAGAACTTTGAAGAGAGAGTTCAAGAGTACGTGAAACCGTTCGGGGGTAAACAGATAGAACCTACAAGGTTGAAAGGGGAGACTCAAGCC-------------GA-------------CAG-AGTGATGACTATAT---------------CTTTTGTTATATA-----TACATTATG----TT-ATAT--GTCGTCAGATATGTCCGCTGCATTTCTTAACCCTAGTAAGACGTCGCAACCCGTTGGGTGTCTGTCTCAAGGCAC-GGGATGAAGTCTGTATTGA-TCTGATTTC---------------ATTACACGGCTCCCGTTGA--CCCGGCAGACTGCCCGACGGTATGT-----GAAATGAGGTTGACCCGC-----ATATAAT-GC----GTCCGG---TACA--TATTAACAAAAATT--AATG-TGTAG----------------------------------------------------TCCTCGGACGGGGTGACATC----------C--TCTGTTTGCGACGATACCAGATTGGGTGGTCTATCTGACCCGTCTTGAAACACGGACCAAGGAGTCTAACATGTACGCGAGTTATTGGG------AATTT---CT-AAACCTAAAGGCATAATGAAAGTAAAAAAATCTTATATTCTAAGATTTTAATGGAAGATGACATTATATATTATAATGTTCGCATTCCA-AGGGCGTCT-CATAATTACTGATCATTGATTTATTTCTTTGATAAAGAATAGAGGCGA--ACCTAGAGCGTACACGTTGGGACCCGAAAGATGGTGAACTATTCCTGGCCAGGACGAAGTCAGGGGAAACCCTGATGGAGGTCCGTAACGATTCTGACGTGCAAATCGATCGTTGGAGCTGGGTATAGGGGCGAAAGACTAATCGAACCATCTAGTAGCTGGTTCCCTCCGA--AGTTTCCCTCAGGATAGCTGGTGCTCATCTAAATTAATGAAACTTATTGAATCTCATCCGGTAAAGCGAATGATTAGAGGCCTTGGGGCCGAAACGACCTCAACCTATTCTCAAACTTTAAATGGGTGAGAACTTTGACATTCATGAAAT--GATGATGTCAAATGT----------TTTATA--A-------GGATCAGAGTACCAAGTGGGCCACTTTTGGTAAGCAGAACTGGCGCTGTGG???????????????????????????????????????????????????????????????????????????????CAGGACGGTGGCCATGGAAGTTGGAATCCGCTAAGGAGTGTGTAA--CAACTCACCTGCCGAAGCAACTAGCCCTGAAAATGGATGGCGCTAAAGCGTCGTGCCTATACCCGACCGTCACTATAATATTAATAATATTTAATT---------ATTATAGATAAGTGAAATAGTGACGAGTAGGAGGGTCGCGATGGTGAGCAAAGAAGGGTCTGGGTGTAAACCTGCCTGGAGCCGCCATCGGTGCAGATCTTGGTGGTAGTAGCAAATACTCTAAAGAGGACCTTGAGGACTGATGTGGAGAAGGGTTTCGTGTGAACAGCCGTTGCACACGAGTCAGTCGATCCTAAGTTCTAAGAGAAATCTGACT-CAATT--GTATATAATTC----CAATTATATGATATATTG-------------------------TATGGAGCGAAAGGGAATCCGGTTC-CTATTCCGGAACCCGGTAGTGGAACCGTACAGTTATCTAAACAATAACTGTCGAGACCCTCATAAGATCT-CGTCAGGGTAACCTAACGTAACCCGGAGACGTCGTCGGGAGCCACGGGAAGAGTTTTCTTTTCTGTATGAGCGTTCGTATACCATGGAATCTTTTCGAAGGGAGATATGGTTATGGAACGCGAAGAGCACCGCAGTTGCTGCGGGGTCTGTGGTTTCCCGACGAACCTTGAAGTGAAAGGGGTGACCCCATCAGTATTCTACTGG---------------------TGGTCATGTGCAAGGGAACCTTCCTTGACCGGAAAGTGTATCTCTTGT---GACCATGAGCCATTAAGCTAAAC---------------ACTGTGTGTACTTGGACTTTCGTTATTAACGATTGTCTGAAAATTTCAAAGAGGATGGTAGGATTCTTTAGGAATTCCTACAACCTA-----------------------------GGGGCGTGTGCGGGGC--CCACGCCCCAAAGTCGTTGCTAAAAATTCCGGTTTT-AACCCAGTAGCAATGCACCAATCCTA----------------------------------------------------------------
	Epio_laidlawi_NATR3       ????????????????????????????????????????????????????????????????????????????????????????????????????????????????????????????????????????????????????????????????????????????????????????????????AACCATGTTGAATTTGATTCTTATATAATTCCTTATAATGAAATAGAAGAAGGGGGATTTCGACTTTTAGaAGTAGaTAACCGGGCAGTATTACCTATACAAACTCAAGTCCGTATACTAATTACTGCTGCAGATGTAATTCATTCATGAACTGTACCATCGCTAGGAGTAAAGGTAGATGCAACTCCAGGACGCTTAAACCAGACAAGATTTTTTATTAGTCGACCAGGATTAATATATGGTCAATGTTCAGAAATTTGTGG??????????????????????????????????????????????????????????????????????????????????????????????????????????????????????????????????????????????????????????????CTAATACATGAACCTCGTGCCCCGACCAGTGATGGAAGGGGCGCTTTTATTAGAACAAAA--CCAATCGG-TCGGC----TCGTC--------CGTCCGTTG-CCTTGGTGACTCTGAATAACTTTGGGCTGATCGCACGGTCCTAGCACCGGCGACGCATCTTTCAAATGTCTGCCTTATCAACTTTCGATGGTAGGTTCTGC??????????????????????????????????????????????????????????????????????????????????????????????????????????????????????????????????????????????????????????????????????????????????????????????????????????????????????????????????????????????????????????????????????????????????????????????????????????????????????????????????????????????????????????????????????????????????????????????????????????????????????????????????????????????????????????????????????????????????????????????????????????????????????????????????????????????????????????????????????????????????????????????????????????????????????????????????????????????????????????????????????????????????????????????????????????????????????????????????????????????????????????????????????????????????????????????????????????????????????????????????????????????????????????????????????????????????????????????????????????????????????????????????????????????????????????????????????????????????????????????????????????????????????????????????????????????????????????????????????????????????????????????????????????????????????????????????????????????????????????????????????????????????????????????????????????????????????????????????????????????????????????????????????????????????????????????????????????????????????????????????????????????????????????????????????????????????????????????????????????????????????????????????????????????????????????????????????????????????????????????????????????????????????????????????????????????????????????????????????????????????????????????????????????????????????????????????????????????????????????????????????????????????????????????????????????????????????????????????????????????????????????????????????????????????????????????????????????????????????????????????????????????????????????????????????????????????????????????????????????????????????????????????????????????????????????????????????????????????????????????????????????????????????????????????????????????????????????????????????????????????????????????????????????????????????????????????????????????????????????????????????????????????????????????????????????????????????????????????????????????????????????????????????????????????????????????????TCGGACACGCTCCGCT-AAACCCATAGGCGCAATGAAAGTGAAGGCCACCT----TCTGGG-GGCCGAGGGAGGACGGAGCGG----------GTCCCCTCGCGGGGACGGC-TCC-CGCACTCCCGGGGCGTC---TGATTCCTC--ATCGCGAGGGAAGGCGC--ACCCAGAGCGCACACGTTGGGACCCGAAAGATGGTGAACTATGCCTGGC-----------------------------------------------------------------------------------------------------------------------------------------------------------------------------------------------------------------------------------------------------------------------------------------------------------------------------------------------------------------------------------------------------------------------------------------------------------------------------------------------------------------------------------------------------------------------------------------------------------------------------------------------------------------------------------------------------------------------------------------------------------------------------------------------------------------------------------------------------------------------------------------------------------------------------------------------------------------------------------------------------------------------------------------------------------------------------------------------------------------------------------------------------------------------------------------------GCGACGAGCGATTCGTCGCGCGCCGGGGCGACGG---------------------GGCTCCCTAGCTCCGCCTCCCTGACCGAGAGGGGCA---------------CTCGCGAACGCGGCGAGAGGAGG--------------------------GCGATGACAATCCTCGAGCAGATCGGCCCAGGACGCGGGTGCAAGCGAACGCTTCTGATGTTTCTGACGCGGCGTT??????????????????????????????????????????????????????????????????????????????????????????????????????????????????????????????????????????????????????????????????????????????
	Epio_laidlawi_NA01        ????????????????????????????????????????????????????????????????????????????????????????????????????????????????????????????????????????????????????????????????????????????????????????????????AACCATGTTGAATTTGATTCTTATATAATTCCTTATAATGAAATAGAAGAAGGGGGATTTCGACTTTTAGAAGTAGATAACCGGGCAGTATTACCTATACAAACTCAAGTCCGTATACTAATTACTGCTGCAGATGTAATTCATTCATGAACTGTACCATCGCTAGGAGTAAAGGTAGATGCAACTCCAGGACGCTTAAACCAGACAAGAttttttATTAGTCGACCAGGATTAATATATGGTCAATGTTCAGAAATTTGTGG??????????????????????????????????????????????????????????????????????????????????????????????????????????????????????????????????????????????????????????????CTAATACATGAACCTCGTGCCCCGACCAGTGATGGAAGGGGCGCTTTTATTAGAACAAAA--CCAATCGG-TCGGC----TCGTC--------CGTCCGTTG-CCTTGGTGACTCTGAATAACTTTGGGCTGATCGCACGGTCCTAGCACCGGCGACGCATCTTTCAAATGTCTGCCTTATCAACTTTCGATGGTAGGTTCTGC??????????????????????????????????????????????????????????????????????????????????????????????????????????????????????????????????????????????????????????????????????????????????????????????????????????????????????????????????????????????????????????????????????????????????????????????????????????????????????????????????????????????????????????????????????????????????????????????????????????????????????????????????????????????????????????????????????????????????????????????????????????????????????????????????????????????????????????????????????????????????????????????????????????????????????????????????????????????????????????????????????????????????????????????????????????????????????????????????????????????????????????????????????????????????????????????????????????????????????????????????????????????????????????????????????????????????????????????????????????????????????????????????????????????????????????????????????????????????????????????????????????????????????????????????????????????????????????????????????????????????????????????????????????????????????????????????????????????????????????????????????????????????????????????????????????????????????????????????????????????????????????????????????????????????????????????????????????????????????????????????????????????????????????????????????????????????????????????????????????????????????????????????????????????????????????????????????????????????????????????????????????????????????????????????????????????????????????????????????????????????????????????????????????????????????????????????????????????????????????????????????????????????????????????????????????????????????????????????????????????????????????????????????????????????????????????????????????????????????????????????????????????????????????????????????????????????????????????????????????????????????????????????????????????????????????????????????????????????????????????????????????????????????????????????????????????????????????????????????????????????????????????????????????????????????????????????????????????????????????????????????????????????????????????????????????????????????????????????????????????????????????????????????????????????????????????????TCGGACACGCTCCGCT-AAACCCATAGGCGCAATGAAAGTGAAGGCCACCT----TCTGGG-GGCCGAGGGAGGACGGAGCGG----------GTCCCCTCGCGGGGACGGC-TCC-CGCACTCCCGGGGCGTC---TGATTCCTC--ATCGCGAGGGAAGGCGC--ACCCAGAGCGCACACGTTGGGACCCGAAAGATGGTGAACTATGCCTGGC??????????????????????????????????????????????????????????????????????????????????????????????????????????????????????????????????????????????????????????????????????????????????????CCGGTAAAGCGAATGATTAGAGGCCTTGGGGCCGAAACGACCTCAACCTATTCTCAAACTTTAAATGGGTGAGAACTCCGGCTTGCTCGATATTGAATGAAGCCGGAGATGGGG---------CCACGAGCCCCGTGGATCGGAGTGCCTAGTGGGCCACTTTTGGTAAGCAGAACTGGCGCTGTGGGATGAACCAAACGACGGGTTAAGGCGCCCGAATCGACGCTCATGGGAAACCATGAAAGGTGTTGGTTGCTTAAGACAGC-AGGACGGTGGGGAATCCGCT-----------AAGGAGTGTGTAACACAACTCACCTGCCGAAGCAACTAGCCCTGAAAATGGATGGCGCTGAAGCGTCGTGCCTATACCCGGCCGTCGCGGCAGGGCGGACCCCCCTC----------GAAAGGGGTGCCGTTTGACGCCGCGACGAGTAGGAGGGTCGCGGCGGTGTGCGCAGAAGGGTCTGGGCTCGAGCCTGCCTGGAGCCGCCGCCGGTGCAGATCTTGGTGGTAGTAGCAAATACTCCAGCGAGGCCCT------------------------------------CCGTTGCACACGAGTCAGTCGATCCTAAGCCCTAGGAGAAATCCGATACTAACGGCGATGGGAAAT-----ACTTTTTTCTGAGACGGA-----------------AGCCCATTGATCGGGCGAAAGGGAATCCGGTTC-CTATTCCGGAACCCGGCAGCGGAACCGT----------------TGTTTGTCGGG-CCCTCACAAGGGGTTCGTCAGGGTAACCTAAAAGGGCCCGGAGACGCCGTCGGGAGCCCCGGAAAGAGTTTTCTTTTCTGCATGAGCGTTCGAGTTCCCTGGAATCCTCTCGCAGGGAGATAGGGTT-TGGAACGCGA------------------------------------------------GCGACGAGCGATTCGTCGCGCACCGGGGCGACGG---------------------GGCTACCTAGCTCCGCCTCCCTGACCGAGAGGGGCA---------------CTCGCGAACGCGGCGAGAGGAGG--------------------------GCGATGAGAATCCTCGAGCGGATCGGCCCAGGACGCGGGTGCAAGCGAACGCTTCTGATGTTTCTGACGCGGCGTTAAGGAGGCAACGCGGAGGGATTTTTCGG-ACGGCGGGTACCTGGCGACCT-------------------------CGGGTTTTCAAAGACGTTCGCCCGCC---------GGAAGGAACGCCCGCGTCCTCTCTCTCTCTCTTTCTTTCTCCCAGTCTCTCCCCTGAACCCACC
	Epio_superstes_jap_new    ????????????????????????????????????????????????????????????????????????????????????????????????????????????????????????????????????????????????????????????????????????????????????????????????AACCAtgTTGAATTTGATTCTTATATAaTTCCTTATAATGAAATAGAAGAAGGGGGATTTCGACTTTTAGAAGTAGATAACCGGGCAGTATTACCTATACAAACtCAAGTCCGTATACTAATTACTGCTGCAGATGTAaTTCaTTCaTGAACTGTACCaTCGCTAGGAGTAAAGGTAGATGCAACtCCaGGACGCTTAAACCaGACAAGATTTTTTATTAGTCGACCAGGATTAATATATGGTCAATGTTCAGAAaTTTGTGG??????????????????????????????????????????????????????????????????????????????????????????????????????????????????????????????????????????????????????????????CTAATACATGAACCTCGTGCCCCGACCAGTGATGGAAGGGGCGCTTTTATTAGAACAAAA--CCAATCGG-TCGGC----TCGTC--------CGTCCGTTG-CCTTGGTGACTCTGAATAACTTTGGGCTGATCGCACGGTCCTAGCACCGGCGACGCATCTTTCAAATGTCTGCCTTATCAACTTTCGATGGTAGGTTCTGC??????????????????????????????????????????????????????????????????????????????????????????????????????????????????????????????????????????????????????????????????????????????????????????????????????????????????????????????????????????????????????????????????????????????????????????????????????????????????????????????????????????????????????????????????????????????????????????????????????????????????????????????????????????????????????????????????????????????????????????????????????????????????????????????????????????????????????????????????????????????????????????????????????????????????????????????????????????????????????????????????????????????????????????????????????????????????????????????????????????????????????????????????????????????????????????????????????????????????????????????????????????????????????????????????????????????????????????????????????????????????????????????????????????????????????????????????????????????????????????????????????????????????????????????????????????????????????????????????????????????????????????????????????????????????????????????????????????????????????????????????????????????????????????????????????????????????????????????????????????????????????????????????????????????????????????????????????????????????????????????????????????????????????????????????????????????????????????????????????????????????????????????????????????????????????????????????????????????????????????????????????????????????????????????????????????????????????????????????????????????????????????????????????????????????????????????????????????????????????????????????????????????????????????????????????????????????????????????????????????????????????????????????????????????????????????????????????????????????????????????????????????????????????????????????????????????????????????????????????????????????????????????????????????????????????????????????????????????????????????????????????????????????????????????????????????????????????????????????????????????????????????????????????????????????????????????????????????????????????????????????????????????????????????????????????????????????????????????????????????????????????????????????????????????????????????????????TCGGACACGCTCCGCT-AAACCCATAGGCGCAATGAAAGTGAAGGCCACCT----TCTGGG-GGCCGAGGGAGGACGGAGCGG----------GTCCCCTCGCGGGGACGGC-TCC-CGCACTCCCGGGGCGTC---TGATTCCTC--ATCGCGAGGGAAGGCGC--ACCCAGAGCGCACACGTTGGGACCCGAAAGATGGTGAACTATGCCTGGC??????????????????????????????????????????????????????????????????????????????????????????????????????????????????????????????????????????????????????????????????????????????????????CCGGTAAAGCGAATGATTAGAGGCCTTGGGGCCGAAACGACCTCAACCTATTCTCAAACTTTAAATGGGTGAGAACTCCGGCTTGCTCGATATTGAATGAAGCCGGAGATGGGG---------CCACGAGCCCCGTGGATCGGAGTGCCTAGTGGGCCACTTTTGGTAAGCAGAACTGGCGCTGTGGGATGAACCAAACGACGGGTTAAGGCGCCCGAATCGACGCTCATGGGAAACCATGAAAGGTGTTGGTTGCTTAAGACAGC-AGGACGGTGGGGAATCCGCT-----------AAGGAGTGTGTAAC--AACTCACCTGCCGAAGCAACTAGCCCTGAAAATGGATGGCGCTGAAGCGTCGTGCCTATACCCGGCCGTCGCGGCAGGGCGGACCCCCCTC----------GAAAGGGGTGCCGTTTGACGCCGCGACGAGTAGGAGGGTCGCGGCGGTGTGCGCAGAAGGGTCTGGGCTCGAGCCTGCCTGGAGCCGCCGCCGGTGCAGATCTTGGTGGTAGTAGCAAATACTCCAGCGAGGCCCT------------------------------------CCGTTGCACACGAGTCAGTCGATCCTAAGCCCTAGGAGAAATCCGATACTAACGGCGATGGGAAAT-----ACTTTTTTCTGAGACGGA-----------------AGCCCATTGATCGGGCGAAAGGGAATCCGGTTC-CTATTCCGGAACCCGGCAGCGGAACCGT----------------TGTTTGTCGGG-CCCTCACAAGGGGTTCGTCAGGGTAACCTAAAAGGGCCCGGAGACGCCGTCGGGAGCCCCGGAAAGAGTTTTCTTTTCTGCATGAGCGTTCGAGTTCCCTGGAATCCTCTCGCAGGGAGATAGGGTT-TGGAACGCGA------------------------------------------------GCGACGAGCGATTCGTCGCGCGCCGGGGCGACGG---------------------GGCTCCCTAGCTCCGCCTCCCTGACCGAGAGGGGCA---------------CTCGCGAACGCGGCGAGAGGAGG--------------------------GCGATGACAATCCTCGAGCGGATCGGCCCAGGACGCGGGTGCAAGCGAACGCTTCTGATGTTTCTGACGCGGCGTTAAGGAGGCAACGCGGAGGGATTTTTCGG-ACGGCGGGTACCTGGCGACCT-------------------------CGGGTTTTCAAAGACGTTCGCCCGCC---------GGAAGGAACGCCCGCGTCCGCGCCCTCTCTCTTT-TTTCTTCCCGTCTCTCCCCTGAACCCACC
	Epiophlebia_superstes_gb  AGAGTTAACCGAAATTTACTTGACGGCCAAAAGATTGAAACTGTATGAACAGTACTACCAGTATTTGTACTAATTATTATTGCAATACCGTCACTTCGATTATTATACCTACTAGATGAAGTAAACGAACCATCTATTACCCTAAAAACAGTAGGACATCAATGATACTGAAGTTATGAATACTCAGACTTCAACCATGTTGAATTTGATTCTTATATAATTCCTTATAATGAAATAGAAGAAGGGGGATTTCGACTTTTAGAAGTAGATAGCCGGGCAGTATTACCTATACAAACTCAAGTCCGTATACTAATTACTGCTGCAGATGTAATTCATTCATGAACTGTACCATCGCTAGGAGTAAAGGTAGATGCAACTCCAGGACGCTTAAACCAGACAAGATTTTTTATTAGTCGACCAGGATTAATATATGGTCAATGTTCAGAAATTTGTGGGGCAAATCACAGATTTATACCTATTGTTATTGAAAGAGTGACAACTAAAACATTTATTAATTGAATTCAAAAAATACAAGAACGAATGGCTCATTAAATCAGTTATGGTTCCTTGGATCTTACCCACACTTACATGGATAACTGTGGTAATTCTAGAGCTAATACATGAACCTCGTGCCCCGACCAGTGATGGAAGGGGCGCTTTTATTAGAACAAAA--CCAATCGG-TCGGC----TCGTC--------CGTCCGTTG-CCTTGGTGACTCTGAATAACTTTGGGCTGATCGCACGGTCCTAGCACCGGCGACGCATCTTTCAAATGTCTGCCTTATCAACTTTCGATGGTAGGTTCTGCGCCTACCATGGTTGTAACGGGTGACGGGGAATCAGGGTTCGATTCCGGAGAGGGAGCCTGAGAAACGGCTACCACATCCAAGGAAGGCAGCAGGCGCGCAAATTACCCACTCCCGGCACGGGGAGGTAGTGACGAAAAATAACGATACGGGACTCATCCGAGGCCCCGTAATCGGAATGAGAACACTTTAAATCCTTTAACGAGGATCTATTGGAGGGCAAGTCTGGTGCCAGCAGCC-GCGGTAATTCCAG-CTCCAATAGCGTATATTAAAGTTGTTGCGG-TTAAAAAGCTCGTA-GTCGGAGGTGTGTCTCGGACGGTCGGTTCGCCGCTTGTCGGTGCTCAACTGGCCGGT-CCGGACGTCCTGCCGGTGGGGCTGT-AAAAGGCTCCGTTATCCTTCTTTGGTCCTCTTCATTGAGTGCCTTGGTGGGCCGGCACGTTTACTTTGAACAAATTAGAGTGCTCAAAGCAGGCCGTTGGTCGCCTGAATACTGTGTGCATGGAATAATGGAATAGGACCTCGGTTC-CATTTTGTTGGTTTTCA-GAACTCGAGGTAATGATTAATAGGGACGGACGGGGGCATTCGTATTGCGACGTTAGAGGTGAAATTCTTGGATCGTCGCAAGACGAACCGATGCGAAAGCATTTGCCAAGAACGTTTTCGTTGATCAAGAACGAAAGTTAGAGGTTCGAAGGCGATCAGATACCGCCCTAGTTCTAACCATAAACGATGCCAGCTAGCCATCCGCCGAAGTTCCTTCTATGACTCGGCGGGCAGCTTCCGGGAAACCA-AAGCTCTTGGGTTCCGGGGGAAGTATGGTTGCAAAGCTCAAACTTAAAGGAATTGACGGAAGGGCACCACCAGGAGTGGAGCCTGCGGCTTAATTTGACTCAACACGGGAAACCTCACCAGGCCCAGACACCGGTAGGATTGACAGAATAAGAGCT-CTTTCTTGATTCGGTGGGTGGTGGTGCATGG-CCGTTCTTAGTTGGTGGA-GCGA-TTTGTCTGGTTAATTCCGATAACGAACGAGACTCTGGCCTGCTAACTAGGCGTTGGAATCTA-TTATGCTTCCAACGTAGCAA--TCTTCTTAGAGGGACAGGCGGCTCCT-AGCCGCACGAGATTGAGCAATAACAGGTCTGTGATGCCCTTAGATGTTCTGGGCCGCACGCGCGCTACACTGAAGGAATCAGCGTGT----CTTCCCTGGCCGAAAGGCCCGGGTAACCCGCTGAACCTCCTTCGTGCTAGGGATTGGGGCTTGCAATTTTTTCCCATGAACGAGGAATTCCCAGTAAGCGCGAGTCATAAGCTCGCGTTGATTACGTCCCTGCCCTTTGTACACACCGCCCGTCGCTACTACCGATTGAATGATTTAGTGAGGCCTTCGGACTGGTGCGCGGCACTGCCACGGCCCAGAGAGGGTGCCAGGCCCGTGCGACCTCCGCGCCCGCCCCCCGGGAGGGACGCTCCTCAGAGTCGGGTTGCTTGAGAGTGCAGCCCAAAGTCGGTGGTAAACTCCACCTAAGACTGAATATGGCCACGAGACCGATAGCGAACAAGTACCGTGAGGGAAAGTTGAAAAGAACTTTGAAGAGAGAGTTCAAGAGTACGTGAAACCGTTGGGGAGTAAACGGGTGGTACCCGAAAGTTCGAAAGGGGAGATTCAAGTCTCGCCGCGCGTCGGGCGGCGGCCGCGACCAGGGATGGCGTCTTCGCGGCGGGGGGGCAACCCTCCGTCCGGGG--GCGCCACTCCGCGG-CCGCCGTCTTC-TCCCGGCGTCGGAGTGACGCACTTCTC--CCCGAGTAGGACGTCGCGACCCGTCGAGCGCCGGCCT-AAGGCCCCGGG-TGGAGCCTGTGCAGT-TCTCGTCCGCGCG----------AACTGCGCACGACCCCGGGGATCCCGGCCGGGTGCCCGACGGTACGAAGCGAGGAAGGAG-TCGACGCGCCGCCCA-------GTCGGCGTCCGGCCCTCCGCAAGCGCCCGCGGGAGTCCGGGTTGC-GGACCCCGTCCGATCCCGGTCCCTCCGCGGGGCTGTTTGCGACTA-GGAGGTGTCCTCGGACGGCGTCGATTC----------T--CCAGTCCGCGAC-GCTTCAGCTTGGATGGCCTACCCGACCCGTCTTGAAACACGGACCAAGGAGTCTAACATGCGCGCGAGTCGTTGGGTCGGACTCGCTCCGCTCAAACCCATAGGCGCAATGAAAGTGAAGGCCACCT----TCTGGG-GGCCGAGGGAGGACGGAGCGG----------GTCCCCTCGCGGGGACGGC-TCC-CGCACTCCCGGGGCGTC---TGATTCCTC--ATCGCGAGGGAAGGCGC--ACCCAGAGCGCACACGTTGGGACCCGAAAGATGGTGAACTATGCCTGGCCAGGACGAAGTCAGGGGAAACCCTGATGGAGGTCCGTAGCGATTCTGACGTGCAAATCGATCGTCGGAGCTGGGTATAGGGGCGAAAGACTAATCGAACCATCTAGTAGCTGGTTCCCTCCGAATAGTTTCCCTCAGGATAGCTGGCGCTCGGAGGA----------------GAGTCTCATCCGGTAAAGCGAATGATTAGAGGCCTTGGGGCCGAAACGACCTCAACCTATTCTCAAACTTTAAATGGGTGAGAACTCCGGCTTGCTCGATATTGAATGAAGCCGGAGATGGGG---------CCACGAGCCCCGTGGATCGGAGTGCCTAGTGGGCCACTTTTGGTAAGCAGAACTGGCGCTGTGGGATGAACCAAACGACGGGTTAAGGCGCCCGAATCGACGCTCATGGGAAACCATGAAAGGTGTTGGTTGCTTAAGACAGC-AGGACGGTGGCCATGGAAGTCGGAATCCGCTAAGGAGTGTGTAA--CAACTCACCTGCCGAAGCAACTAGCCCTGAAAATGGATGGCGCTGAAGCGTCGTGCCTATACCCGGCCGTCGCGGCAGGGCGGACCCCCCTC----------GAAAGGGGTGCCGTTTGACGCCGCGACGAGTAGGAGGGTCGCGGCGGTGTGCGCAGAAGGGTCTGGGCTCGAGCCTGCCTGGAGCCGCCGCCGGTGCAGATCTTGGTGGTAGTAGCAAATACTCCAGCGAGGCCCTGGAGGACTGATGTGGAGAAGGGTTTCGTGTGAACAGCCGTTGCACACGAGTCAGTCGATCCTAAGCCCTAGGAGAAATCCGATACTAACGGCGATGGGAAAT-----ACTTTTTTCTGAGACGGA-----------------AGCCCATTGATCGGGCGAAAGGGAATCCGGTTC-CTATTCCGGAACCCGGCAGCGGAACCGT----------------TGTTTGTCGGG-CCCTCACAAGGGGTTCGTCAGGGTAACCTAAAAGGGCCCG-AGACGCCGTCGGGAGCCCCGGAAAGAGTTTTCTTTTCTGCATGAGCGTTCGAGTTCCCTGGAATCCTCTCGCAGGGAGATAGGGTT-TGGAACGCGAAGAGCACCGCAGTTGCGGCGGTGCCCGGGAATTCCCGACGGACCTTGAGCGACGAGCGATTCGTCGCGCGCCGGGGCGACGG---------------------GGCTCCCTAGCTCCGCCTCCCTGACCGAGAGGGGCA---------------CTCGCGAACGCGGCGAGAGGAGG--------------------------GCGATGACAATCCTCGAGCGGATCGGCCCAGGACGCGGGTGCAAGCGAACGCTTCTGATGTTTCTGACGCGGCGTTAAGGAGGCAACGCGGAGGGATTTTTCGG-ACGGCGGGTACCTGGCGACCT-------------------------CGGGTTTTCAAAGACGTTCGCCCGCC---------GGAAGGAACGCCCGCGTCCGCGCCCTCTCTCTTT-TTTCTTCCCGTCTCTCCCCTGAACCCACC
	Epio_sinensis             ??????????????????????????????????????????????????????????????????????????????????????????????????????????????????????????????????????????????????????????????????????????????????????????????????????????????????????????????????????????????????????????????????????????????????????????????????????????????????????????????????????????????????????????????????????????????????????????????????????????????????????????????????????????????????????????????????????????????????????????????????????????????????????????????????????????????????????????????????????????????????????????????????????????????????????????????????????????????????????????????????????????????????????????????????????????????????????????????????????????????????????????????????????????????????????????????????????????????????????????????????????????????????????????????????????????????????????????????????????????????????????????????????????????????????????????????????????????????????????????????????????????????????????????????????????????????????????????????????????????????????????????????????????????????????????????????????????????????????????????????????????????????????????????????????????????????????????????????????????????????????????????????????????????????????????????????????????????????????????????????????????????????????????????????????????????????????????????????????????????????????????????????????????????????????????????????????????????????????????????????????????????????????????????????????????????????????????????????????????????????????????????????????????????????????????????????????????????????????????????????????????????????????????????????????????????????????????????????????????????????????????????????????????????????????????????????????????????????????????????????????????????????????????????????????????????????????????????????????????????????????????????????????????????????????????????????????????????????????????????????????????????????????????????????????????????????????????????????????????????????????????????????????????????????????????????????????????????????????????????????????????????????????????????????????????????????????????????????????????????????????????????????????????????????????????????????????????????????????????????????????????????????????????????????????????????????????????????????????????????????????????????????????????????????????????????????????????????????????????????????????????????????????????????????????????????????????????????????????????????????????????????????????????????????????????????????????????????????????????????????????????????????????????????????????????????????????????????????????????????????????????????????????????????????????????????????????????????????????????????????????????????????????????????????????????????????????????????????????????????????????????????????????????????????????????????????????????????????????????????????????????????????????????????????????????????????????????????????????????????????????????????????????????????????????????????????????????????????????????????????????????????????????????????????????????????????????????????????????????????????????????????????????????????????????????????????????????????????????????????????????????????????????????????????????????????????????????????????????????????????????????????????????????????????????????????????????????????????????????????????????????????????????????????????????????????????????????????????????????????????????????????????????????????????????????????????????????????????????????????????????????????????????????????????????????????????????????????????????????????????????????????????????????????????????????????????????????????????????????????????????????????????????????????????????????????????????????????????????????????????????????????????????????????????????????????????????????????????????????????????????????????????????????????????????????????????????????????????????????????????????????????????????????????????????????????????????????????????????????????????????????????????????????????????????????????????????????????????????????????????????????????????????????????????????????????????????????????????????????????????????????????????????????????????????????????????????????????????????????????????????????????????????????????????????????????????????????????????????????????????????????????????????????????????????????????????????????????????????????????GCGACGAGCGATTCGTcgCGCGCCGGGGCGAcgG---------------------GGCTcCCCAGCTCCGCCTCCCTGACCGAgAgGGGCA---------------CTCGCGAACGCGGCGAGAGGAGG--------------------------GCGATGACAATCCTCGAGCGGATCGGCCCAGGATGCGGGTGCAAGCGAACGCTTCTGATGTTTCTGACGCGGCGTTAAGGAGGCAACGAGGAGGGATTTTTCGG-ACGGCGGGTACCTGGCGACCT-------------------------CGGGTTTTCAAAGACGTTCGCCCGCC---------GGAAGGAACGCCCGCGTCCGCGCCCTCTCTCTTTCTTTCTTCCCGTCTCTCCCCTGAACCCACC
	Calopterygidae            CAAACAAATCGAAACCTACTTGACGGACAAAAAATTGAAACAGCCTGAACCATTCTACCAGTATTTGTATTAATCATAATTGCCATACCATCTCTTCGTCTACTATACTTAATAGATGAAATCAGAGAACCATCAATTACTTTAAAAACCATTGGACATCAGTGGTATTGAAGATACGAGTACTCGGATTTTGGCCATGTAGAGTACGACTCATACATAATCCCTTCCAACGAGATAGAAGACAGCATGGCACGTCTACTAGAAGTAGACAACCGAACAGTGTTACCGATACAGACTCAAGTTCGAGTACTAGTAACCGCGGCGGACGTACTTCACTCATGAACAGTGCCGTCCATAGGAGTAAAAGTTGATGCCACACCAGGGCGGATCAACCAAACCAGATTTTTCATTAACCGGGCTGGCCTATTCTATGGACAATGCTCCGAAATTTGTGGGGCAAACCATAGATTCATACCAATCTCAATCGAAAGAGTAACCGCCAAGACATTCATTGAGTGAATTAAAAAAAACAGAGAACGAATGGCTCATTAAATCAGTTATGGTTCCTTGGATCTTACCCACACTTACATGGATAACTGTGGTAATTCTAGAGCTAATACATGAACCTCGTACCCCGACCAGTGATGGAAGGGGTGCTTTTATTAGAACAAAA--CCAATCGG-TCGG-----TCTTC--------CGTCCGTTG-CCTTGGTGACTCTGAATAACTTTTGGCTGATCGCACGGTCGTTGCACCGGCGACGCATCTTTCAAATGTCTGCCTTATCAACTTTCGATGGTAGGTTCTGCGCCTACCATGGTTGTAACGGGTGACGGGGAATCAGGGTTCGATCCCGGAGAGGGAGCCTGAGAAACGGCTACCACATCCAAGGAAGGCAGCAGGCGCGCAAATTACCCACTCCCGGAACGGGGAGGTAGTGACGAAAAATAACGATACGGGACTCATCCGAGGCCCCGTAATCGGAATGAGAACACTTTAAATCCTTTAACGAGGATCTATTGGAGGGCAAGTCTGGTGCCAGCAGCC-GCGGTAATTCCAG-CTCCAATAGCGTAT?--AAAG?TGCTGCGG-CTAAAAAGCTCGTA-G?CGGAGGTGTGTCTCGGACGGTCGGTTCGCCGCTTGTCGGTGCTCAACTGGCCGGT-CCGGACGTCCTGCCGGTGGGGCCGC-AA--GGCCCCGTTATCCTTCTTTGGTCCTCTTCACCGAGTGCCTTGGTGGGCCGGCACGTTTACTTTGAACAAATTAGAGTGCTCAAAGCAGGCCGTTGGTCGCCTGAATACTGTGTGCATGGAATAATGGAATAGGACCTCGGTTC-CATTTTGTTGGTTTTCA-GAACTCGAGGTAATGATTAATAGGGACGGACGGGGGCATTCGTATTGCGACGTTAGAGGTGAAATTCTTGGATCGTCGCAAGACGAACCGATGCGAAAGCATTTGCCAAGAACGTTTTCGTTGATCAAGAACGAAAGTTAGAGGTTCGAAGGCGATCAGATACCGCCCTAGTTCTAACCATAAACGATGCCAGCTAGCCATCCGCCGAAGTTCCTTCTATGACTCGGCGGGCAGCTTCCGGGAAACCA-AAGCTCTTGGGTTCCGGGGGAAGTATGGTTGCAAAGCTCAAACTTAAAGGAATTGACGGAAGGGCACCACCAGGAGTGGAGCCTGCGGCTTAATTTGACTCAACAC?????????????????????????????????????????????????????????????????????????????????????????????????????????????????????????????????????????????TGGCCTGCTAACTAGGCGTCGGAATCTA-TTATGCTTCCGACGTAGCAA--TCTTCTTAGAGGGACAGGCGGCTCCT-AGCCGCACGAGATTGAGCAATAACAGGTCTGTGATGCCCTTAGATGTTCTGGGCCGCACGCGCGCTACACTGAAGGAATCAGCGTGT----CCTCCCTGGCCGAAAGGCCCGGGTAACCCGCTGAACCTCCTTCGTGCTAGGGATTGGGGCTTGCAATTGTTTCCCATGAACGAGGAATTCCCAGTAAGCGCGAGTCATAAGCTCGCGTTGATTACGTCCCTGCCCTTTGTACACACCGCCCGTCGCTACTACCGATTGAATGATTTAGTGAGGCCTTCGGACTGGTGCGCGGCGCTGCCACGGCCCGAAGAGGGTGCCAGGCCCGTGCGACCTCCGCGCCCGCCCCCCGGGAGGGGTGCTCCTCAGAGTCGGGTTGCTTGAGAGTGCAGCCCAAAGTCGGTGGTAAACTCCACCTAAGACTGAATACGGCCACGAGACCGATAGCGAACAAGTACCGTGAGGGAAAGTTGAAAAGAACTTTGAAGAGAGAGTTCAAGAGTACGTGAAACCGTCGGGGAGTAAACGGGTGGTACCCGAAATTTCGAAAGGGGAGATTCAGGTCTCGCCG-ACGTCGGTCGAGGGTCGCT-CGGTGGATGGCGTGCCGGCGGTCGGGGGGTAACCCTCGTCCCAGGC--GCGTCACCCGGCGGCCCTCGA-AT---GTTCGGCCTCGGTGTGACGCACTTCTC--CCCGAGTAGGACGTCGCGACCCGTCGGGCGTCGGCCC-CGAGGGCTCGGGTTCTGTCTGCGCCGC-TCTCG------------------AGCGTCGCGT-ACCCCGGGATCCCCGGCCGAGTGCCCGACGGTAGGAA----GCGAAAAG-TCGACGCGCCG-----------CAAGGCGTCCGGCCCTCCGCGAGCACCCACGGGGGTACGGGT-TCCGGACCCGGTCCGATCCCGTTCCCACCGCGGGGCTGTCCGCGATCATGGAGGTGTCCTCGGACGGCGTCGAAAC--------TTTTTCCAGTCCGCGAC-GCTACGGCTTGGATGGTCCACCCGACCCGTCTTGAAACACGGACCAAGGAGTCTAACATGCGCGCGAGTCGTTGGGTCGGACACGCTCCGCT-AAACCCATAGGCGCAATGAAAGTGAAGGCCGCCT----TCTGG-TGGCCGAGGGAGGACGGGGTCGTTC----GCGCGCTCCGGCGCGCGTCGG--TCCCCGCACCCCCGGGGCGTC---TGATCCCTC--ATCGCGAGGGGAGGCGC--ACCCAGAGCGCACACGTTGGGACCCGAAAGATGGTGAACTATGCCTGGCCAGGACGAAGTCAGGGGAAACCCTGATGGAGGTCCGTAGCGATTCTGACGTGCAAATCGATCGTCGGAGCTGGGTATAGGGGCGAAAGACTAATCGAACCATCTAGTAGCTGGTTCCCTCCGA--AGTTTCCCTCAGGATAGCTTGCGCTCGGAGGA----------------GAGTCTCATCCGGTAAAGCGAATGATTAGAGGCCTTGGGGCCGAAACGGCTTCAACCTATTCTCAAACTTTAAATGGGTGAGAACTCCGGCTTGCTCGATTT--ATCGAAGCCGGAGACGGGGTCC---CCTCGGG-GGCCCCCGGGATCAGAGTGCATAGTGGGCCACTTTTGGTAAGCAGAACTGGCGCTGTGGGATGAACCAAACGACGGGTTAAGGCGCCCGAATCGACGCTCATGGGAAACCATGAAAGGTGTTGGTTGCTTATGACAGC-AGGACGGTGGCCATGGAAGTCGGAATCCGCTAAGGAGTGTGTAA--TAACTCACCTGCCGAAGCAACTAGCCCTGAAAATGGATGGCGCTGAAGCGTCGTGCCTATACCCGGCCGTCGCCGCGGGGCGGACCCGGCTCCC--------GAGTCGGGTGCCGCTTGATGCGGCGACGAGTAGGAGGGTCGCGGCGGCGTGCGCAGAAGGGTCTGGGCTCGAGCCTGCCTGGAGCCGCCGCCGGTGCAGATCTTGGTGGTAGTAGCAAATACTCCAGCGAGGCCCTGGAGGACTGATGTGGAGAAGGGTTTCGTGTGAACAGCCGTTGCACACGAGTCAGTCGATCCTAAGCCCTAGGAGAAATCCGACGCCAACGGCGACGGGAAAT-----ATTTTCAGAACGAAATC-------------------ACCCGTTGAATGGGCGAAAGGGAATCCGGTTC-CTATTCCGGAACCCGGAAGCGGAACCGC----------------TGTTTGTCGGG-CCCTCACAAGGGGTTCGTCAGGGTAACCTAAAAGGGCCCGGAGACGCCGTCGGGAGCCCCGGAAAGAGTTTTCTTTTCTGCATGAGCGTTCGAGTTCCCTGGAATCCTCTCGCAGGGAGATAGGGTT-TGGAACGCGAAGAGCACCGCAGTTGCGGCGGTGCCCGGGAATTCCCGACGGACCTTGATTCGACGCCCACGGGTTGTCGACCGGGGTCGAGG---------------------GGGCTCCGTCCGTCGGAACCCACCCCGACCGGA------------------TAGATTGGAGCGCCGAGAGGGAC---------------------------GGGTCGGCCCGTCGCCTCCGGTCGTGGT------------------GACGCTTCGTTCTCTCAATCGAGGCGGCGAAAGTGGCAAATTGGTTGCTG--------GGCTCGGGCACTCGGCGTCTCTCCCG--------------------CCTGTTTTGAATGGCACTCGCCCGAGTCCGAA---GCACTTCAAGGGAAAAATTTCCCGGTCGGTCT----------------CTGCGGAGAAACGACT
	Platycnemidae             CAACTAAACCGAAATCTTTTAGATGGACAGAAAATTGAAACTGCATGAACAGTTTTACCAGTATTTGTATTAATTATAATTGCATTACCATCATTACGACTTTTGTATTTAATAGATGAAGTAAGCGAACCCTCAATTACATTAAAAACAGTTGGCCATCAATGATACTGGAGTTATGAATACTCAGACTTTAAGGAAATTGAATTTGATTCATATATAATTCCAGAAAATGACCTAGAAAAGGGTATACCTCGACTATTGGAAGTAGATAACCGAGCAGTATTACCAATACAAGCCCAAGTACGAGTACTGATTACGGCAGCAGATGTACTTCATTCATGAACAGTGCCCTCTTTAGGAGTAAAGGTAGATGCAACTCCAGGCCGAATTAATCAGACAAGTTTTTTTATGAATCGACCAGGTTTATTTTATGGACAGTGTTCCGAAATCTGTGGAGCAAATCATAGATTTATACCAATCACGATTGAAAGAGTTAAAACTAACACATTTATTGATTGAATTCAAAAAATAAGTGAACGAATGGCTCATTAAATCAGTTATGGTTCCTTGGATCTTACCCACACTTACATGGATAACTGTGGTAATTCTAGAGCTAATACATGAACCTCGTGCCCCGACCAGTGATGGAAGGGGTGCTTTTATTAGAACAAAA--CCAATCGG-TCGG-----TCTTC--------CGTCCGTTG-CCTTGGTGACTCTGAATAACTTTTGGCTGATCGCACGGTCCTAGCACCGGCGACGCATCTTTCAAATGTCTGCCTTATCAACTTTCGATGGTAGGTTCTGCGCCTACCATGGTTGTAACGGGTGACGGGGAATCAGGGTTCGATCCCGGAGAGGGAGCCTGAGAAACGGCTACCACATCCAAGGAAGGCAGCAGGCGCGCAAATTACCCACTCCCGGAACGGGGAGGTAGTGACGAAAAATAACGATACGGGACTCATCCGAGGCCCCGTAATCGGAATGAGAACACTTTAAATCCTTTAACGAGGATCTATTGGAGGGCAAGTCTGGTGCCAGCAGCC-GCGGTAATTCCAG-CTCCAATAGCGTATATTAAAGTTGTTGCGG-TTAAAAAGCTCGTA-GTCGGAGGTGTGTCTCGGACGGTCGGTTCGCCGCTTGTCGGTGCTCAACTGGCCGGT-CCGGACGTCCTGCCGGTGGGGCCGC-GA--GGCTCCGTTATCCTTCTTTGGTCCTCTTCACCGAGTGCCTTGGTGGGCCGGCACGTTTACTTTGAACAAATTAGAGTGCTCAAAGCAGGCCGTTGGTCGCCTGAATACTGTGTGCATGGAATAATGGAATAGGACCTCGGTTC-CATTTTGTTGGTTTTCA-GAACTCGAGGTAATGATTAATAGGGACGGACGGGGGCATTCGTATTGCGACGTTAGAGGTGAAATTCTTGGATCGTCGCAAGACGAACCGATGCGAAAGCATTTGCCAAGAACGTTTTCGTTGATCAAGAACGAAAGTTAGAGGTTCGAAGGCGATCAGATACCGCCCTAGTTCTAACCATAAACGATGCCAGCTAGCCATCCGCCGAAGTTCCTTCTATGACTCGGCGGGCAGCTTCCGGGAAACCA-AAGCTCTTGGGTTCCGGGGGAAGTATGGTTGCAAAGCTCAAACTTAAAGGAATTGACGGAAGGGCACCACCAGGAGTGGAGCCTGCGGCTTAATTTGACTCAACAC?????????????????????????????????????????????????????????????????????????????????????????????????????????????????????????????????????????????TGGCCTGCTAACTAGGCGTCGGAATCTA-TTATGCTTCCGACGTAGCAA--TCTTCTTAGAGGGACAGGCGGCTCCT-AGCCGCACGAGATTGAGCAATAACAGGTCTGTGATGCCCTTAGATGTTCTGGGCCGCACGCGCGCTACACTGAAGGAATCAGCGTGT----CCTCCCTGGCCGAAAGGCCCGGGTAACCCGCTGAACCTCCTTCGTGCTAGGGATTGGGGCTTGCAATTTTTTCCCATGAACGAGGAATTCCCAGTAAGCGCGAGTCATAAGCTCGCGTTGATTACGTCCCTGCCCTTTGTACACACCGCCCGTCGCTACTACCGATTGAATGATTTAGTGAGGCCTTCAGACTGGTGCGCGGCGCTGCCACGGCCCGGAGAGGGTGCCAGGCCCGTGCGACCTCCGCGCCCGCCCCCCGGGAGGGGCGCTCCTCAGAGTCGGGTTGCTTGAGAGTGCAGCCCAAAGTCGGTGGTAAACTCCACCTAAGACTGAATACGGCCACGAGACCGATAGCGAACAAGTACCGTGAGGGAAAGTTGAAAAGAACTTTGAAGAGAGAGTTCAAGAGTACGTGAAACCGTTGGGGAGTAAACGGGTGGTACCCGAAATTTCGAAAGGGGAGATTCAAGTCTCGCCG-GCGTCGGGCGAGAGTCGCTTCGGTGGATGGCGCGCCGGCGGTCGGGGGGCAACCCCCGTCCCGGGC--GCGTCACCCGGCGGCTCCCGA-TT---GACCGGCGTCGGTGTGACGCACTTCTC--CCCGAGTAGGACGTCGCGACCCGTCGAGCGCCGGCCA-CGAGGGCCCGGGTGGAGACCGCGCCGC-TCTCG------------------AGCGGCTCGTGACCCCGGGATCCCCGGCCGGGTGCCCGACGGTAGGAA----GCGAGAAG-TCGACGCGCCG-----------CAAGGCGTCCGGCCCTCCGCGAGCACCCGCGGGGGTTCGGGT-TCCGGACCCGGTCCGATCCCGTTCCCACCGAGGGGCTGTCCGCGATCATGGAGGTGTCCTCGGACGGCGTCGAAG-----------TCTCCGGTCCGCGAC-GCTAC?????GGATGGTCCACCCGACCCGTCTTGAAACACGGACCAAGGAGTCTAACATGCGCGCGAGTCGTTGGGTCGGACACGCTCCGCT-AAACCCATAGGCGCAATGAAAGTGAAGGCTGCCG----TCCGG-TGGCCGAGGGAGGACGGGGCCGTTC----GGGCGCTCCGGCGCCCGTCGG--TCCCCGCACCCCCGGGGCGTC---TGATCCCTC--ATCGCGAGGGGAGGCGC--ACCCAGAGCGCACACGTTGGGACCCGAAAGATGGTGAACTATGCCTGGCCAGGACGAAGTCAGGGGAAACCCTGATGGAGGTCCGTAGCGATTCTGACGTGCAAATCGATCGTCGGAGCTGGGTATAGGGGCGAAAGACTAATC?AACCATCTAGTAGCTGGTTCCCTCCGA--AGTTTCCCTCAGGATAGCTTGCGCTCGGAGGA----------------GAGTCTCATCCGGTAAAGCGAATGATTAGAGGCCTTGGGGCCGAAACGGCTTCAACCTATTCTCAAACTTTAAATGGGTGAGAACTCCGGCTTGCTCGACTT--ATCGAAGCCGGAGACGGGGTCCGTCCCTCGGGCGGGCCCCGGGATCGGAGTGCATAGTGGGCCACTTTTGGTAAGCAGAACTGGCGCTGTGGGATGAACCAAACGACGGGTTAAGGCGCCCGAATCGACGCTCATGGGAAACCATGAAAGGTGTTGGTTGCTTAAGACAGC-AGGACGGTGGCCATGGAAGTCGGAATCCGCTAAGGAGTGTGTAA--TAACTCACCTGCCGAAGCAACTAGCCCTGAAAATGGATGGCGCTGAAGCGTCGTGCCTATACCCGGCCGTCGCGGCAGGGCGGACCCGGC-CTC--------GTGTCGGGTGCCGTTTGATGCGGCGACGAGTAGGAGGGTCGCGGCGGCGCGCGCAGAAGGGTCTGGGCTCGAGCCTGCCTGGAGCCGCCGCCGGTGCAGATCTTGGTGGTAGTAGCAAATACTCCAGCGAGGCCCTGGAGGACTGATGTGGAGAAGGGTTTCGTGTGAACAGCCGTTGCACACGAGTCAGTCGATCCTAAGCCCTAGGAGAAATCCGACGCCAACGGCGACGGGAAAA-----ATTAATCTTTGAAAAAG-------------------ACCCGTTGATCGGGCGAAAGGGAATCCGGTTC-CTATTCCGGAACCCGGCAGCGGAACCGC----------------TGTTTGTCGGG-CCCTCACAAGGGGTTCGTCAGGGTAACCTAAAAGGGCCCGGAGACGCCGTCGGGAGCCCCGGAAAGAGTTTTCTTTTCTGCATGAGCGTTCGAGTTCCCTGGAATCCTCTCGCAGGGAGATAGGGTT-TGGAACGCGAAGAGCACCGCAGTTGCGGCGGTGCCCGGGAATTCCCGACGGACCTTGACTGACGATTGTCATGCCGGCGATCGGGGGCGAGG---------------------TCGTGCCGTCCGTCGGCGCGTCCCCGCCCGGATCG----------------ATGACGGGCTCTGTGGGGAGGTC--------------------------GGGTCGGACCCGCCGCCACCGCTCCCGCTCGAA--------------GACGCTTCGTTCCTCTCACGGACGGCGTCAACGAGGCAACGGAAAGCGCCGA------GAGTCGGGCACCGGTCTCACT-------------------------CCGGTTTTGAATGTCTTGCGCCCGACTCCGGT---GGAGACGAGGGGAAGAAATTCCCGGTCGGTTC-----------------TCCTGGGAAAAGATT
	Lestidae                  CAAGTAAATCGCAACCTTCTAGATGGCCAAAATATTGAAACTGCTTGAACTATTTTACCAGTATTTGTGCTAATTATTATTGCTATACCATCGTTACGATTGTTATATATACTAGATGAAGTAAGTGAACCGTCAATCACTTTAAAAACAATTGGTCATCAATGATATTGAAGTTATGAATATTCAGATTTTAACCATATTGAATTTGATTCATATATAATTCCTACAAGAGATTTAGAAAATGACATATTCCGCCTATTAGAAGTGGATAACCGAGCAGTACTACCAATACAAACCCAGGTACGAATTTTAGTAACAGCAGCAGATGTTCTTCATTCATGAACAGTTCCATCACTTGGGGTAAAGGTGGACGCAACTCCGGGACGCATTAACCAAACAAGATTTTTTATAAATCGACCTGGATTAATATACGGGCAATGTTCAGAAATTTGTGGGGCAAACCATAGATTTATACCAATCACAATTGAAAGAGTAACTACTAAAACATTTATTAATTGAATCCAAAAAATAAATGAACGAATGGCTCATTAAATCAGTTATGGTTCCTTGGATCTTACCCACACTTACATGGATAACTGTGGTAATTCTAGAGCTAATACATGAACCTCGTGCCCCGACCAGTGATGGAAGGGGTGCTTTTATTAGAACAAAA--CCAATCGG-TCGAC----TCAACT-------CGACCGTTG-CCTTGGTGACTCTGAATAACTTTTGGCTGATCGCACGGTCCTCGCACCGGCGACGCATCTTTCAAATGTCTGCCTTATCAACTTTCGATGGTAGGTTCTGCGCCTACCATGGTTGTAACGGGTGACGGGGAATCAGGGTTCGATTCCGGAGAGGGAGCCTGAGAAACGGCTACCACATCCAAGGAAGGCAGCAGGCGCGCAAATTACCCACTCCCGGAACGGGGAGGTAGTGACGAAAAATAACGATACGGGACTCATCCGAGGCCCCGTAATCGGAATGAGAACACTTTAAATCCTTTAACGAGGATCTATTGGAGGGCAAGTCTGGTGCCAGCAGCC-GCGGTAATTCCAG-CTCCAATAGCGTATATTAAAGTTGTTGCGG-TTAAAAAGCTCGTA-GTCGGAGGTGTGTCTCGGACGGTTGGTTCGCTGCTTGTCGGTGCTTAACTGGCCGGT-CCGGACGTCCTGCCGGTGGGGATGTCAAAAGTCTCCGTTATCCTTCTTTGGTGCTCTTCACCGAGTGCTTTGGTGGGCCGGCACGTTTACTTTGAACAAATTAGAGTGCTCAAAGCAGGCCGTTGGTCGCCTGAATACTGTGTGCATGGAATAATGGAATAGGACCTCGGTTC-CATTTTGTTGGTTTTCA-GAACTCGAGGTAATGATTAATAGGGACGGACGGGGGCATTCGTATTGCGACGTTAGAGGTGAAATTCTTGGATCGTCGCAAGACGAACCGATGCGAAAGCATTTGCCAAGAACGTTTTCGTTGATCAAGAACGAAAGTTAGAGGTTCGAAGGCGATCAGATACCGCCCTAGTTCTAACCATAAACGATGCCAGCTAGCCATCCGCCGAAGTTCCTTCTATGACTCGGCGGGCAGCTTCCGGGAAACCA-AAGCTCTTGGGTTCCGGGGGAAGTATGGTTGCAAAGCTCAAACTTAAAGGAATTGACGGAAGGGCACCACCAGGAGTGGAGCCTGCGGCTTAATTTGACTCAACACGGGAAACCTCACCAGGCCCAGACACCGGTAGGATTGACAGAATAAGAGCT-CTTTCTTGATTCGGTGGGTGGTGGTGCATGG-CCGTTCTTAGTTGGTGGA-GCGA-TTTGTCTGGTTAATTCCGATAACGAACGAGACTCTGGCCTGCTAACTAGGCGTCGGAATCTA-TTATGCTTCCGACGTAGCAA--TCTTCTTAGAGGGACAGGCGGCTCCT-AGCCGCACGAGATTGAGCAATAACAGGTCTGTGATGCCCTTAGATGTTCTGGGCCGCACGCGCGCTACACTGAAGGAATCAGCGTGT----ACTCCTAGTCCGAAAGGCCCGGGTAACCCGCTGAACCTCCTTCGTGCTAGGGATTGGGGCTTGCAATTTTTTCCCATGAACGAGGAATTCCCAGTAAGCGCGAGTCATAAGCTCGCGTTGATTACGTCCCTGCCCTTTGTACACACCGCCCGTCGCTACTACCGATTGAATGATTTAGTGAGGCCTTCGGACTGGTGCGCGGCACTGCCACGGCCCGGAGAGGGTGCCAGGCCCGTGCGACCTCCGCGCCCGCCCCCCGGGAGGGGCGCTCCTCAGAGTCGGGTTGCTTGAGAGTGCAGCCCAAAGTCGGTGGTAAACTCCACCTAAGACTGAATACGGCCACGAGACCGATAGCGAACAAGTACCGTGAGGGAAAGTTGAAAAGAACTTTGAAGAGAGAGTTCAAGAGTACGTGAAACCGTCGGGGAGTAAACGGGTGGTACCCGAAATTTCGAAAGGGGAGATTCAGGTCTCGCCG-CCTTCGGGCGAGGGTCGTCTCGGTGGATGGCGCGCCGGCGGTCGGGGGGCAACCCCCGGCCCGGGC--GGGTCACCCGGCGGCACTCGGGAG---GTCCGGAGGCGGTGTGACGCACTTCTC--CCCGAGTAGGACGTCGCGACCCGTCGGGCGCCGGCCA-CGAGGGCCCGGGTGGAGTCCGCGCCGCCTTTCG------------------GGCGGCGCGCGACCCCGGGATCCCCGGCCGGGTGCCCGACGGTAGGAA----ACGAGAAG-TCGACGCGCCGACCCCTCGGGGTGAGGCGTCCGGCCCTCCGCGAGCGCCCGCGGGGGTTCGGGT-TCCGGACCCGGTCCGATCCCGTTCCCACCTCGGGGCTGTCCGCGATTATGGAGGTGTCCTCGGACGGCGTCGAAACGCTCAAAATTTCTCCGGTCCGCGAC-GCTACGGCTTGGATGGTCCACCCGACCCGTCTTGAARCACGGACCAAGGAGTCTAACATGCGCGCGAGTCGTTGGGTCGGACACGCTCCGCT-AAACCCATAGGCGCAATGAAAGTGAAGGCCGCCG----TCGGGGCGGCCGAGGGAGGACGGGGCCGCGC----GGGGATTTCGGTCCCCGTCGG--TCCCCGCACCCCCGGGGCGTC---TGATCCCTC--ATCGCGAGGGGAGGCGC--ACCCAGAGCGCACACGTTGGGACCCGAAAGATGGTGAACTATGCCTGGCCAGGACGAAGTCAGGGGAAACCCTGATGGAGGTCCGTAGCGATTCTGACGTGCAAATCGATCGTCGGAGCTGGGTATAGGGGCGAAAGACTAATCGAACCATCTAGTAGCTGGTTCCCTCCGA--AGTTTCCCTCAGGATAGCTTGCGCTCGGAGGA----------------GAGTCTCATCCGGTAAAGCGAATGATTAGAGGCCTTGGGGCCGAAACGGCTTCAACCTATTCTCAAACTTTAAATGGGTGAGAACTCCGGCTTGCTCGAACG--AACGAAGCCGGAGACGGGG------CCTCAAA--ACCCCCGGGATCGGAGTGCATAGTGGGCCACTTTTGGTAAGCAGAACTGGCGCTGTGGGATGAACCAAACGACGGGTTAAGGCGCCCGAATCGACGCTCATGGGAAACCATGAAAGGTGTTGGTTGCTTAAGACAGC-AGGACGGTGGCCATGGAAGTCGGAATCCGCTAAGGAGTGTGTAA--TAACTCACCTGCCGAAGCAACTAGCCCTGAAAATGGATGGCGCTGAAGCGTCGTGCCTATACCCGGCCGTCGCCGCAGGGCGGGCCCGG--------------AAACGGGTGCCGCTTGACGCGGCGACGAGTAGGAGGGTCGCGGCGGCGCGCGCAGAAGGGTCTGGGCTCGAGCCTGCCTGGAGCCGCCGCCGGTGCAGATCTTGGTGGTAGTAGCAAATACTCCAGCGAGGCCCTGGAGGACTGATGTGGAGAAGGGTTTCGTGTGAACAGCCGTTGCACACGAGTCAGTCGATCCTAAGCCCTAGGAGAAATCCGACGCCAACGGCGACGGGAAAA-----ATTTTTT-----AAACG-------------------ACCCGTTGATCGGGCGAAAGGGAATCCGGTTC-CTATTCCGGAACCCGGCAGCGGAACCGC----------------TGTTTGTCGGG-CCCTCACAAGGGGTTCGTCAGGGTAACCTAAAAGGGCCCGGAGACGCCGTCGGGAGCCCCGGAAAGAGTTTTCTTTTCTGCATGAGCGTTCGAGTTCCCTGGAATCCTCTCGCAGGGAGATAGGGTT-TGGAACGCGAAGAGCACCGCAGTTGCGGCGGTGCCCGGGAATTCCCGACGGACCTTGAAAGGAGGGGGGACGTCGACTCACGT-CGCGCGTGCCCC-GGATCGCTCCTAGGGCGGAAA-------CACCCTCGCACGCCCATACGGGC-------------------------------------------------------AATCCCTGGACGCGGGTGCTCTGCGA-------------------------------ACGCCTTCGTGCTTACATCGAGCGGCGTTAAAGAGGCAACGGAAGGGATCGCCGTCCGAACGTGGGCACCAGCCACTGCCGTG---------------------GCGGTTTTCAAAGTCTCTCGCCC------------TGTGGACGGCAACCGAAAATCCCTGTGATTTTTTAACTCGTATCGAAAGACTTGTGAGAAAAAT
	Protoneuridae             CAGTTAAATCGCAATTTATTAGATGGACAGAACATTGAAACAGCATGAACAATTTTACCAGTATTTGTGCTAATTATTATTGCCATGCCATCACTCCGATTATTATATATGCTGGACGAAGTGAGTGAACCATCAATCACTTTAAAAACAATTGGACACCAATGATATTGAAGATATGAATATTCAGATTTTAATCATATTGAATTTGATTCCTACATAATTCCCACAACAGACCTAGAAAATGACATGTTTCGTTTGCTAGAAGTAGACAACCGAGCAGTATTACCCATACAAACCCAAGTTCGAATTCTAGTAACAGCCGCAGACGTCTTACACTCATGAACCGTACCATCACTAGGGGTAAAGGTAGACGCAACCCCTGGACGCATTAATCAAACAAGATTTTTTATAAATCGCCCGGGGCTAATATATGGTCAATGTTCAGAAATTTGTGGGGCAAACCACAGTTTTATACCAATTACAATTGAAAGAGTTACAGCTAAAACATTTATTAATTGGATTCAAAAGATAAATGAACGAATGGCTCATTAAATCAGTTATGGTTCCTTGGATCTTACCCACACTTACATGGATAACTGTGGTAATTCTAGAGCTAATACATGAACCTCGTGCCTCGACCAGTGATGGAAGGGGTGCTTTTATTAGAACAAAA--CCAATCGG-TCGG-----TCCTC--------CGTCCGTTG-CCTTGGTGACTCTGAATAACTTTTGGCTGATCGCACGGTCCTAGCACCGGCGACGCATCTTTCAAATGTCTGCCTTATCAACTTTCGATGGTAGGTTCTGCGCCTACCATGGTTGTAACGGGTGACGGGGAATCAGGGTTCGATCCCGGAGAGGGAGCCTGAGAAACGGCTACCACATCCAAGGAAGGCAGCAGGCGCGCAAATTACCCACTCCCGGAACGGGGAGGTAGTGACGAAAAATAACGATACGGGACTCATCCGAGGCCCCGTAATCGGAATGAGAACACTTTAAATCCTTTAACGAGGATCTATTGGAGGGCAAGTCTGGTGCCAGCAGCC-GCGGTAATTCCAG-CTCCAATAGCGTATATTAAAGTTGTTGCGG-TTAAAAAGCTCGTA-GTCGGAGGTGTGTCTCGGACGGTCGGTTCGCCGCTTGTCGGTGCTCAACTGGCCGGT-CCGGACGTCCTGCCGGTGGGGCCTT-GT--GGCTCCGTCATCCTTCTTTGGTCCTCTTCACCGAGTGCCTTGGTGGGCCGGCACGTTTACTTTGAACAAATTAGAGTGCTCAAAGCAGGCCGTTGGTCGCCTGAATACTGTGTGCATGGAATAATGGAATAGGACCTCGGTTC-CATTTTGTTGGTTTTCA-GAACTCGAGGTAATGATTAATAGGGACGGACGGGGGCATTCGTATTGCGACGTTAGAGGTGAAATTCTTGGATCGTCGCAAGACGAACCGATGCGAAAGCATTTGCCAAGAACGTTTTCGTTGATCAAGAACGAAAGTTAGAGGTTCGAAGGCGATCAGATACCGCCCTAGTTCTAACCATAAACGATGCCAGCTAGCCATCCGCCGAAGTTCCTTCTATGACTCGGCGGGCAGCTTCCGGGAAACCA-AAGCTCTTGGGTTCCGGGGGAAGTATGGTTGCAAAGCTCAAACTTAAAGGAATTGACGGAAGGGCACCACCAGGAGTGGAGCCTGCGGCTTAATTTGACTCAACACGGGAAACCTCACCAGGCCCAGACACCGGTAGGATTGACAGAATAAGAGCT-CTTTCTTGATTCGGTGGGTGGTGGTGCATGG-CCGTTCTTAGTTGGTGGA-GCGA-TTTGTCTGGTTAATTCCGATAACGAACGAGACTCTGGCCTGCTAACTAGGCGTCGGAATCTA-TTATGCTTCCGACGTAGCAA--TCTTCTTAGAGGGACAGGCGGCTCCT-AGCCGCACGAGATTGAGCAATAACAGGTCTGTGATGCCCTTAGATGTTCTGGGCCGCACGCGCGCTACACTGAAGGAATCAGCGTGT----CCTCCCTGGTCGAAAGACCCGGGTAACCCGCTCAACCTCCTTCGTGCTAGGGATTGGGGCTTGCAATTTTTTCCCATGAACGAGGAATTCCCAGTAAGCGCGAGTCATAAGCTCGCGTTGATTACGTCCCTGCCCTTTGTACACACCGCCCGTCGCTACTACCGATTGAATGATTTAGTGAGGCCTTCGGACTGGTGCGCGGCGCTGCCACGGCCCGCAGAGGGTGCCAGGCCCGTGCGACCTCCGCGCCCGCCCCCTGGGAGGGGCGCTCCTCAGAGTCG??????????????????????????????????????????????????????????????????????????????????????????????????????????????????????????????????????AAACCGTTTGGGAGTAAACGGGTGGTACCCGAAATTTCGAAAGGGGAGATTCAAGTCTCGCCG-GCCACGGGCGAAGGTCGCTTCGGTGGATGGCGCGCCGGCGGTCGGGGGGCAACTCCCGTCCCGGGC--GCGTCACCCGGCGATCTCCGATTG----ACCGAGGTCGGTGTGACGCACTTCTC--CCCGAGTAGGACGTCGCGACCCGTCGAGTGTCGGCCAGGAGGACCCGGG-AGGAGACCGCGCTGC-TCTCG------------------AGCGGCGCGCGACCTCGGGATTCCCGGCCGAGTGCCCGACGGTAGGAA----GCGAGAAG-TCGACGCGCCG-----------CAAGGCGTCCGGCCTTCCGCGAGCACCCGCGGGGGTGTGGGT-TTCGGACCTGGTCCGATCCCGCTCCCACCGAGGGGCTGTCCGCGTTT--GGAGGTGTTCTCGGACAGCGTCGAATC--------CTTCTCCAGTCCGCGAC-GCTACGGCTTGGATGGTCCACCCGACCCGTCTTGAAACACGGACCAAGGAGGGGGGG?TTCTC-C??GATGTTGGGTGGAACGC-CTCCGCCTAAACCCATAGGCGCAATGAAAGTGAAGGCCGCCG----TAC-GGTGGCCGAGGGAGGACGGGGTCGTTC----GGGCGCTCCGGCGCTCGTCGGCCTC--CGCACCCCCGGGGCGTC---TGATCCCTC--ATCGCGAGGGGAGGCGC--ACCCAGAGCGCACACGTTGGGACCCGAAAGATGGTGAACTATGCCTGGCCAGGACGAAGTCAGGGGAAACCCTGATGGAGGTCCGTAGCGATTCTGACGTGCAAATCGATCGTCGGAGCTGGGTATAGGGGCGAAAGACTAATCGAACCATCTAGTAGCTGGTTCCCTCCGA--AGTTTCCCTCAGGATAGCTTGCGCTCGGAGGA----------------GAGTCTCATCCGGTAAAGCGAATGATTAGAGGCCTTGGGGCCGAAACGGCTTCCACCTATTC??????????????????????????????????????????????????????????????????????????-???????????????????????????????????????????????????????????????????????????????????????????????????????????????????????????????????????????????????????????????????????????????????????--???????????????????????????????????GATGGCGCTGAAGCGTCGTGCCTATACCCGGCCGTCGCGGCAGAGCGGACTCGGCCTTC--------GGGTCGGGTGCCGTTTGATGCGGCGACGAGTAGGAGGGTCGCGGCGGCGCGCGCAGAAGGGTCTGGGCTCGAGCCTGCCTGGAGCCGCCGCCGGTGCAGATCTTGGTGGTAGTAGCAAATACTCCAGCGAGGCCCTGGAGGACTGATGTGGAGAAGGGTTTCGTGTGAACAGCCGTTGCACACGAGTCAGTCGATCCTAAGCCCTAGGAGAAATCCGACGCCAACGGCGACGGGAAAA---------ATTTGGAAAAAT--------------------ACCCGTTGAACGGGCGAAAGGGAATCCGGTTC-CTATTCCGGAACCCGGCAGCGGAACCGC----------------TGTTTGTCGGG-CCCTCACAAGGGGTTCGTCAGGGTAACCTAAAAGGGCCCGGAGACGCCGTCGGGAGCCCCGGAAAGAGTTTTCTTTTCTGCATGAGCGTTCGAGTTCCCTGGAATCCTCTCGCAGGGAGATAGGGTT-TGGAACGCGAAGAGCACCGCAGTTGCGGCGGTGCCCGGGACTTCCCGACGGACCGTGA?????????????????????????????????????????????????????????????????????????????????????????????????????????????????????????????????????????????????????????????????????????????????????????????????????????????????????????????????????????????????????????????????????????????????????????????????????????????????????????????????????????????????????????????????????????????????????????????????????????????????????
	Platystictidae            CATGTAAACCGAAATTTATTAGATGGACAGAATATTGAGACAGCCTGAACAATTTTACCAGTATTTGTACTAATTATTATCGCAATACCGTCCTTGCGACTTTTATATTTAATAGATGAAGTAAGAGAACCATCAATAACACTAAAAACAGTAGGACACCAATGATATTGAAGATATGAATATTCGGACTTCAAACACGTAGAATTTGATTCATATATAATTCCTCAAAACGAAATAGAAAATAATATAACCCGACTAATTGAAGTAGATAATCGAGCCGTTTTACCTATACAAACACAAATTCGAGTATTAGTAACTGCAGCAGATGTACTACATTCATGAACAATTCCTTCAATAGGAATAAAGGTAGATGCTACTCCTGGACGAATCAATCAAACCAGATTTTTCATAAACCGTCCAGGTCTTTTTTACGGTCAATGCTCAGAAATTTGCGGGGCCAATCATAGATTTATACCCATTTCAATTGAAAGAGTAAATACAAAAACATTTATTAAATGAATTCAAAAAATAAATGAACGAATGGCTCATTAAATCAGTTATGGTTCCTTGGATCTTACACACACTTACATGGATAACTGTGGTAATTCTAGAGCTAATACATGAACCTCGTGCCCCGACCAGTGATGGAAGGGGTGCTTTTATTAGAACAAAA--CCAATCGG-TCGG-----TCTTC--------CGTCCGTTG-CCTTGGTGACTCTGAATAACTTTTGGCTGATCGCACGGTCCCAGCACCGGCGACGCATCTTTCAAATGTCTGCCTTATCAACTTTCGATGGTAGGTTCTGCGCCTACCATGGTTGTAACGGGTGACGGGGAATCAGGGTTCGATCCCGGAGAGGGAGCCTGAGAAACGGCTACCACATCCAAGGAAGGCAGCAGGCGCGCAAATTACCCACTCCCGGAACGGGGAGGTAGTGACGAAAAATAACGATACGGGACTCATCCGAGGCCCCGTAATCGGAATGAGAACACTTTAAATCCTTTAACGAGGATCTAT-GGAGGGCAAGTCTGGTGCCAGCAGCCCGCGGTAATTCCAGGCTCCAATAGCGTATATTAAAGTTGTTGCGGGTTAAAAAGCTCGTA-GTCGGAGGTGTGTCTCGGACGGTCGGTTCGCCGCTTGTCGGTGCTCAACTGGCCGGT-CCGGACGTCCTGCCGGTGGGGCTGT-AAAAGGCCCCGGCATCCTTCTTTGGTCCTCTTCACCGAGTGCCTTGGTGGGCCGGCACGTTTACTTTGAACAAATTAGAGTGCTCAAAGCAGGCCGTTGGTCGCCTGAATACCGTGTGCATGGAATAATGGAATAGGACCTCGGTTC-CATTTTGTTGGTTTTCA-GAACTCGAGGTAATGATTAATAGGGACGGACGGGGGCATTCGTATTGCGACGTTAGAGGTGAAATTCTTGGATCGTCGCAAGACGAACCGATGCGAAAGCATTTGCCAAGAACGTTTTCGTTGATCAAGAACGAAAGTTAGAGGTTCGAAGGCGATCAGATACCGCCCTAGTTCTAACCATAAACGATGCCAGCTAGCCATCCGCCGAAGTTCCTTCTATGACTCGGCGGGCAGCTTCCGGGAAACCA-AAGCTCTTGGGTTCCGGGGGAAGTATGGTTGCAAAGCTCAAACTTAAAGGAATTGACGGAAGGGCACCACCAGGAGTGGAGCCTGCGGCTTAATTTGACTCAACACGGGAAACCTCACCAGGCCCAGACACCGGTAGGATTGACAGAATAAGAGCT-CTTTCTTGATTCGGTGGGTGGTGGTGCATGG-CCGTTCTTAGTTGGTGGA-GCGA-TTTGTCTGGTTAATTCCGATAACGAACGAGACTCTGGCCTGCTAACTAGGCGTCGGAATCTA-TTACGCTTCCGACGTAGCTA--TCTTCTTAGAGGGACAGGCGGCTCCT-AGCCGCACGAGATTGAGCAATAACAGGTCTGTGATGCCCTTAGATGTTCTGGGCCGCACGCGCGCTACACTGAAGGAATCAGCGTGT----CCTCCCTGGCCGAAAGGCCCGGGTAACCCGCTGAACCTCCTTCGTGCTAGGGATTGGGGCTTGCAATTTTTTCCCATGAACGAGGAATTCCCAGTAAGCGCGAGTCATAAGCTCGCGTTGATTACGTCCCTGCCCTTTGTACACACCGCCCGTCGCTACTACCGATTGAATGATTTAGTGAGGCCTTCGGACTGGTGCGCGGCGCTGCCACGGCCCGGAGAGGGTGCCAGGCCCGTGCGACCTCCGCGCCCGCCCCCCGGGAGGGGCGCTCCTCAGAGTCGGGTTGCTTGAGAGTGCAGCCCAAAGCCGGTGGTAAACTCCACCTAAGACTGAACACGACCACGAGACCGATAGAGAATAAGTACC?????????????????????????????????????????????????????????????????????????????????????????????????????????????????????????????????????????????????????????????????????????????????????????????????????????????????????????????????????????????????????????????????????????????????????????????????????????????????????????????---------???????????????????????????????????????????????????????????????????????????????????????????????????????????????????????????????????????????????????????????????????????????????????????????????????????????????????????????????????????????????????????????????????????????????????GGAGTCTAACACGCGCGCAAGTCGTTGGGTCGGACGTGATCCGCG-AAACCCAGAGGCGAAATGAAAGTGAAGGCCGCCG----TCCGGGCGGCCGAGGGAGGACGGGGCCG--------------CGTGTGCTCGCAGG--TCCCCGCACCCCCGGGGCGTC---TGATCCCTC-G-TCGCGAGGGGAGAGGCGCACCCAGAGCGCGCACGTTGGGACCCGAAAGATGGTGAACTATGCCTGGCCAGGACGAAGTCAGGGGAAACCCTGATGGAGGTCCGTAGCGATTCTGACGTGCAAATCGATCGTCGGAGCTGGGTATAGGGGCGAAAGACTAATCGAACCATCTAGTAGCTGGTTCCCTCCGA--AGTTTCCCTCAGGATAGCTTGCGCTCGGAGGA----------------GAGTCTCATCCGGTAAAGCGAATGATTAGAGGCCTTGGGGCCGAAACGGCTTCAACCTATTC??????????????????????????????????????????????????????????????????????????-???????????????????????????????????????????????????????????????????????????????????????????????????????????????????????????????????????????????????????????????????????????????????????--???????????????????????????????????GATGGCGCTGAAGCGTCGTGCCTATACCCGGCCGTCGCGGCAGGGCGGGCCGCGCGCCGGGAGACCGGCGGGCGGTGCCGCTTGACGCGGCGACGAGTAGGAGGGTCGCGGCGGCGGGCGCAGAAGGGTCTGGGCTCGAGCCTGCCTGGAGCCGCCGCCGGTGCAGATCTTGGTGGTAGTAGCAAATACTCCAGCGAGGCCCTGGAGGACTGATGTGGAGAAGGGTTTCGTGTGAACAGCCGTTGCACACGAGTCAGTCGATCCTAAGCCCTAGGAGAAATCCGACGCCGACGGCGATGGGAGAG---------AAGGAAAGGAAAGA-----------------GACTCGTCGATCGGGCGAAAGGGAATCCGGTTC-CTATTCAGGAACCTTGCAGGGGAACCGC----------------TGTTTGTTGAG-CCCTCAAAAGGGGTTCGTCAGGGTAACCTAAAAGGGCCCGGAGACGCCGTCGGGAGCCCCGGAAAGAGTTTTCTTTTCTGCATGAGCGTTCGAGTTCCCTGCAATCCTCTCGCAGGGAGAAAGGGTT-TGGAACGCGAAGAGCACCGCAGTTGCGGCGGTGCCCGGGAATTCCCGACGGACCTTGAGCGTCCAGCGTAGCGGCGAGGCAGAGAGGGCGGG---------------------AGGGACCCTCGGAGCGAGCACG-----------------------------GGCGTGTGAGAGTCCACTGGGAG-------------------------------------------------------------------------GTCGCGCTCGGACTCGCAGCGGCGCCCTTAGATACGGAACGGCGAGA-----------CCGGCGGGCACCGGCGCCTGAGCGCC--------------------CCGGTTTTGAAAGGCTCCCGCCT------------------------------CGCCGGGACTCGCGCCCCGCCAGTGACGAGAGGAAGGGAGACGACT
	Gomphidae                 AATGTTAACCGAAACTTACTTGATGGACAAAAGATCGAAACAGCATGGACAGTCTTACCTATATTTGTTTTAATTATTATTGCTATACCATCCCTACGATTACTTTACTTATTAGATGAAGTAAGTGATCCTTCAATTACACTAAAGACCGTAGGACACCAATGATATTGAAGATATGAATATTCAGACTTTAATCATATTGAATTCGATTCTTATATAATCCCCTATACAGATATACAAGAAAATGGATTCCGTCTCCTAGAAGTAGACAACCGAACAGTTTTACCTATACAAACTCAAATTCGAGTTCTAATCACAGCAGCCGACGTTTTACATTCCTGAACCGTCCCCTCATTAGGAGTAAAGGTAGATGCAACCCCGGGACGATTAAACCAAACAAGATTTTTTATTAATCGTCCCGGATTATTCTTTGGACAATGTTCAGAAATCTGTGGTGCAAACCACAGATTTATACCAATTATGATTGAAAGTGTAACCACAAAGTCATTTATTAATTGAATTCAAAAGATAAGTGAACGAATGGCTCATTAAATCAGTTATGGTTCCTTGGATCTTACCCACACTTACATGGATAACTGTGGTAATTCTAGAGCTAATACATGAACCTCGCGCCCCGACCAGTGATGGAAGGGGTGCTTTTATTAGAACAAAA--CCAATCGG-TCGGC----TTGTC--------CGTCCGTTG-CCTTGGTGACTCTGAATAACTTTGGGCTGATCGCACGGTCCCAGCACCGGCGACGCATCTTTCAAATGTCTGCCTTATCAACTTTCGATGGTAGGTTCTGCGCCTACCATGGTTGTAACGGGTGACGGGGAATCAGGGTTCGATTCCGGAGAGGGAGCCTGAGAAACGGCTACCACATCCAAGGAAGGCAGCAGGCGCGCAAATTACCCACTCCCGGCACGGGGAGGTAGTGACGAAAAATAACGATACGGGACTCATCCGAGGCCCCGTAATCGGAATGAGAACACTTTAAATCCTTTAACGAGGATCTATTGGAGGGCAAGTCTGGTGCCAGCAGCC-GCGGTAATTCCAG-CTCCAATAGCGTATATTAAAGTTGTTGCGG-TTAAAAAGCTCGTA-GTCGGAGGTGTGTCTCGGACGGTCGGTTCGCCGCTTGTCGGTGCTCAACTGGCCGGT-CCGGACGTCCTGCCGGTGGGGCTGT-AAAAGGCTCCGTTATCCTTCTTTGGTCCTCTTCATTGAGTGCCTTGGTGGGCCGGCACGTTTACTTTGAACAAATTAGAGTGCTCAAAGCAGGCCGTTGGTCGCCTGAATACTGTGTGCATGGAATAATGGAATAGGACCTCGGTTC-CATTTTGTTGGTTTTCA-GAACTCGAGGTAATGATTAATAGGGACGGACGGGGGCATTCGTATTGCGACGTTAGAGGTGAAATTCTTGGATCGTCGCAAGACGAACCGATGCGAAAGCATTTGCCAAGAACGTTTTCGTTGATCAAGAACGAAAGTTAGAGGTTCGAAGGCGATCAGATACCGCCCTAGTTCTAACCATAAACGATGCCAGCTAGCCATCCGCCGAAGTTCCTTATATGACTCGGCGGGCAGCTTCCGGGAAACCA-AAGCTCTTGGGTTCCGGGGGAAGTATGGTTGCAAAGCTCAAACTTAAAGGAATTGACGGAAGGGCACCACCAGGAGTGGAGCCTGCGGCTTAATTTGACTCAACACGGGAAACCTCACCAGGCCCAGACACCGGTAGGATTGACAGAATAAGAGCT-CTTTCTTGATTCGGTGGGTGGTGGTGCATGG-CCGTTCTTAGTTGGTGGA-GCGA-TTTGTCTGGTTAATTCCGATAACGAACGAGACTCTGGCCTGCTAACTAGGCGTTGGAATCTT-TTATGCTTCCAACGTAGTAA--TCTTCTTAGAGGGACAGGCGGCTCCT-AGCCGCACGAGATTGAGCAATAACAGGTCTGTGATGCCCTTAGATGTTCTGGGCCGCACGCGCGCTACACTGAAGGAATCAGCGTGT----CTTCCCTGGTCGAAAGGTCCGGGTAACCCGCTGAACCTCCTTCGTGCTAGGGATTGGGGCTTGCAATTTTTTCCCATGAACGAGGAATTCCCAGTAAGCGCGAGTCATAAGCTCGCGTTGATTACGTCCCTGCCCTTTGTACACACCGCCCGTCGCTACTACCGATTGAATGATTTAGTGAGGCCTTCGGACTGGTACGCGGCACTGCCACGGCCCAGAGAGGGTGCCAGGCCCGTGCGACCTCGGC-GACGCCCTCCGGGAGGGACGCTCCTCAGAGTCGGGTTGCTTGAGAGTGCAGCCCAAAGTCGGTGGTAAACTCCACCTAAGACTGAATATGGCCACGAGACCGATAGCAAACAAGTACCGTGAGGGAAAGTTGAAAAGAACATTGAAGAGAGAGTTCAAGAGTATGTGAAACCATCTGGGAGTAAACAGGTGGTACCTGAAAGTTCAAAAGGGGAGATTCAAGTCTTGCTGCGCGCTGGGCAGCAGTTGCAAGCAGAGATGGCGTTTTTGCAGTCAAGGGGCAACTCTTGGTCTGTGGGAGCACCACTCCATGGCCGCT-GTCT--CTCCTGGCATCAGAGTGACGCACTTCTC--CCCAAGTAGGATGTTGCGACCCATCGAGCGCCGGCCT-AAGGCTGCAGG-TGGAGCCTGCGAGGC-CTGCCTCTCCGCAAGGGGGGGCCGACCGCGCACGACCCGGCGAGTCCCGGCCAGGAGCGCGATGGTATGAAGCAAGGAATGAG-TCAACATGCCAATTA------ATTTGATGTCTGGCCCTGCGCAAGCACCTGCGGGAGTC-AAGGCTGTGGGCCTGGCCTGATCCCGGTCCCTCTGTGGGGCTATTTGCAA----GAAGGTGTCCTCGGATGGTGTTGATTC----------T--CCAGTCAGTGAC-ACTTCAGCTTGGATGGCCTACCCGACCTGTCTTGAAACACGGACCAAGGAGTCTAACATGCGCGCGAGTCGTTGGGTCCGATACGCTCCGCG-AAACCCATAGGCGAAATGAAAGTGAAGGCTACCT---CTTTACGGAGCCGAGGGAGGACGG-AGTCTGT-TTGCCTCCCTAGAGGGGT-GACGGC-TCC-CGCACTCCCGGGGCGTC---TGATTCCTC--ATTGCGAGGGAAGGCGC--ACCCAGAGCGCACACGTTGGGACCCGAAAGATGGTGAACTATGCCTGGCCAGGACGAAGTCAGGGGAAACCCTGATGGAGGTCCGTAGCGATTCTGACGTGCAAATCGATCGTCGGAGCTGGGTATAGGGGCGAAAGACTAATCGAACCATCTAGTAGCTGGTTCCCTCCGA--AGTTTCCCTCAGGATAGCTGGTGCTCGGAGAA----------------GAGTCTCATCCGGTAAAGCGAATGATTAGAGGCCTTGGGGCCGAAACGACCTCAACCTATTCTCAAACTTTAAATGGGTGAGAACTCCGGCTTGCTCGATATTCAATGAAGCCGGAGATGGGG------CCTCG--GAGCCCCGTGGATCGGAGTGCCTAGTGGGCCACTTTTGGTAAGCAGAACTGGCGCTGTGGGATGAACCAAACGACGGGTTAAGGCGCCCGAATCGACGCTCATGGGAAACCATGAAAGGTGTTGGTTGCTTAAGACAGC-AGGTCGGTGGCCATGGAAGTCGGAATCCGCTAAGGAGTGTGTAA--CAACTCACCTGCCGAAGCAACTAGCCCTGAAAATGGATGGCGCTGAAGCGTCGTGCCTATACCCGGCCGTCGCGGCAGGGCGGGCTCCTTTTTTGA---------AGGGGTGCCGTTTGATGCCGCGACGAGTAGGAGGGTCGCGGCGGTGTGCGCAGAAGGGTCTGGGCTCGAGCCTGCCTGGAGCCGCCGCCGGCGCAGATCTTGGTGGTAGTAGCAAATACTCCAGCGAGGCCCTGGAGGACTGATGTGGAGAAGGGTTTCGTGTGAACAGCCGTTGCACACGAGTCAGTCGATCCTAAGCCCTAGGAGAAATCCGATAGCAACGGCGATGGGAAACTG--AAAGAATTAAAAAGATTGC-----------------AGCCCATTGATGGGGCGAAAGGGAATCCGGTTC-CTATTCCGGAACCCGGCAGCGGAACCGT----------------TTCTTGTCGGG-CCCTCAAAAGGGGTTCGTCAGGGTAACCTAAAAGGGCCCGGAGACGCCGTCGGGAGCCCCGGAAAGAGTTTTCTTTTCTGCATGAGCGTTCGAGTTCCATGGAATCCTCTTGCAGGGAGATATGGTT-TGGAACGCGAAGAGCACCGCAGTTGCGGCGGTGCCCGGGATTTCCCGACGGACCTTGAGCAACGCTGATTATTGCGGCGTTGTGCGAAGGGGTTCCTTGACCTCTAC---GGCG-AAAGCCGAGGTGGATCGGGGCCCTGACTGTTAGAGTCGCAAGCGACGGTTGTGGTCACTCGGCTGCGGCTGGGAGA--GATCTGTAATAATCGTCCGAAGGCGGAGCGCTTCTGTTGTTTTTTTCATTCTATGAGTGAGATTATTCACAGGCGTCTGCCTACTCGGACTTTTTTAACGAGGCAATGAATAG------------AGAGAGGGCACCGTTTTATATATAAATAATTTT-------------ACGGTTTTAAAAGAAGTTCGCCCTCGAGAA-----AAGGACATGAAAAATAAAGTCCCCGTTTCTGTAAATAACGCTGTTATTTCGAGATTTCGAGACT
	Cordulegasteridae         AATGTAAACCGAAATTTATTAGATGGACAAAAAATTGAAACTGCTTGAACAGTTCTTCCTGTTTTCGTATTAATTATTATTGCATTACCCTCTTTACGTTTATTATACCTTCTAGATGAAGTAAGTGAACCTTCTGTTACTTTAAAAACTGTAGGTCATCAATGATATTGAAGTTATGAATATTCTGATTTTAATCACTTGGAATTTGATTCTTATATAATTCCTTATAATGAAATACAAGATAATGGATTTCGATTATTAGAAGTAGATAACCGAACAGTTTTACCTTTACAAACTCAAATTCGTGTATTAATTACTGCCGCAGATGTTCTTCACTCATGAGCTGTTCCATCATTAGGAGTAAAGGTTGATGCAACACCAGGACGATTAAATCAAACTAGATTCTTTATAAATCGTCCTGGTTTACTCTTTGGTCAATGTTCAGAAATTTGTGGAGCTAATCATAGATTTATACCTATTGTTATTGAAAGAGTAACAACTAATACTTTTATTAATTGAATTCAAAAGATAAATGAACGAATGGCTCATTAAATCAGTTATGGTTCCTTGGATCTTACCCACACT-ACATGGATAACTGTGGTAAT-CTAGAGCTAATACATGAA-CTCGTGCCCCGGCCAGTGATGGAAGGGGCGCTTTTATTAGAACAAAA--CCAATCGG-TCGGC----TCGTC--------CGTCCGTTG-CCTTGGTGACTCTGAATAACTTTGGGCTGATCGCACGGTCCCAGCACCGGCGACGCATCTTTCAAATGTCTGCCTTATCAACTTTCGATGGTAGGTTCTGCGCCTACCATGGTTGTAACGGGTGACGGGGAATCAGGGTTCGATTCCGGAGAGGGAGCCTGAGAAACGGCTACCACATCCAAGGAAGGCAGCAGGCGCGCAAATTACCCACTCCCGGCACGGGGAGGTAGTGACGAAAAATAACGATACGGGACTCATCCGAGGCCCCGTAATCGGAATGAGAACACTTTAA-TCCTTTAACGAGGATCTATTGGAGGCCAAGTCTGGTGCCAGCAGCCCGCGGTAATTCCAG-CTCCAATAGCGTATATTAAAGTTGTTGCGG-TTAAAAAGCTCGTAAGTCGGAGGTGTGTCTCGGACGGTCGGTTCGCCGCTTGTCGGTGCTCAACTGGCCGGT-CCGGACGTCCTGCCGGTGGGGCTGT-AAAAGGCTCCGTTATCCTTCTTTGGTCCTCTTCATTGAGTGCCTTGGTGGGCCGGCACGTTTACTTTGAACAAATTAGAGTGCTCAAAGCAGGCCGTTGGTCGCCTGAATACTGTGTGCATGGAATAATGGAATAGGACCTCGGTTC-CATTTTGTTGGTTTTCA-GAACTCGAGGTAATGATTAATAGGGACGGACGGGGGCATTCGTATTGCGACGTTAGAGGTGAAATTCTTGGATCGTCGCAAGACGAACCGATGCGAAAGCATTTGCCAAGAACGTTTTCGTTGATCAAGAACGAAAGTTAGAGGTTCGAAGGCGATCAGATACCGCCCTAGTTCTAACCATAAACGATGCCAGCTAGCCATCCGCCGAAGTTCCTTATATGACTCGGCGGGCAGCTTCCGGGAAACCA-AAGCTCTTGGGTTCCGGGGGAAGTATGGTTGCAAAGCTCAAACTTAAAGGAATTGACGGAAGGGCACCACCAGGAGTGGAGCCTGCGGCTTAATTTGACTCAACACGGGAAACCTCACCAGGCCCAGACACCGGTAGGAT-GACAGAATAAGAGCT-CTTTCTTGATTCGGTGGGTGGTGGTGCATGG-CCGTTCTTAGTTGGTGGA-GCGA-TTTGTCTGGTTAATTCCGATAACGAACGAGACTCTGGCCTGCTAACTAGGCGTTGGAATCTA-TTATGCTTCCAACGTAGCAA--TCTTCTTAGAGGGACAGGCGGCTCCT-AGCCGCACGAGATTGAGCAATAACAGGTCTGTGATGCCCTTAGATGTTCTGGGCCGCACGCGCGCTACACTGAAGGAATCAGCGTGT----CCTCCCAGGCCGAAAGGCCCGGGTAACCCGCTGAACCTCCTTCGTGCTAGGGATTGGGGCTTGCAATTTTTTCCCATGAACGAGGAATTCCCAGTAAGCGCGAGTCATAAGCTCGCGTTGATTACGTCCCTGCCCTTTGTACACACCGCCCGTCGCTACTACCGATTGAATGATTTAGTGAGGCCTTCGGACTGGTGCGCGGCACTGCCACGGCCCAGAGAGGGTGCCAGGCCCGTGCGACCTCCGCGCCCGCCCCCCGGGAGGGACGCTCCTCAGAGTCGGGTTGCTTGAGAGTGCAGCCCAAAGTCGGTGGTAAACTCCACCTAAGACTGAATACGGCCACGAGACCGATAGCGAACAAGTACCGTGAGGGAAAGTTGAAAAGAACTTTGAAGAGAGAGTTCAAGAGTACGTGAAACCGTCTGGGAGTAAACGGGTGGTACCCGAAAGTACGAAAGGGGAGATTCAGGTCTCGCCGCGCGTCGGGCGGCGCCCGCGACCAGAGATGGCGTCTTCGCGGCCGGGGGGCAACCCTCGGACCGGGG--GCGCCACTCCGCGG-CCGCCGTCTTTGTCCCGGCGCCGGAGTGACGCACTTCTC--CCCCAGTAGGACGTCGCGACCCGTCGGGCGCCGGCCT-AAGGCCTCGGG-TGGAGTCTGTGCAG---CCCGTTCACGCT----------GGCTGCGCACGACCCCGGGGATCCCGGCCGGGTGCTCGACGGTACGAAGCGAGGAAGGAG-TCGACGCGCCGCTCTTT----TGTCGGCGTCCGGCCCTCCGCAAGCGCCCGCGGGAGTCCGGGTTTCCGGACCCGGTCCGATCCCGGACCCTCCGCGGGGCTGTTTGCGATTT-GGAGGTGTCCTCGGACGGCGTCGATTC----------T--CCAGTCGGCGAC-GCTTCAGCTTGGATGGCCTACCCGACCCGTCTTGAARCACGGACCAAGGAGTCTAACATGCGCGCGAGTCGTTGGGTCGGACACGCTCCGCT-AAACCCATAGGCGCAATGAAAGTGAAGGCCACCT-----CGACGGGGCCGAGGGAGGACGGGGCGG---------GTCCCCTCGCGGG-GACGGC-TCC-CGCACTCCCGGGGCGTC---TGATTCCTC--ATCGCGAGGGAAGGCGC--ACCCAGAGCGCACACGTTGGGACCCGAAAGATGGTGAACTATGCCCGGCCAGGACGAAGTCAGGGGAAACCCTGATGGAGGTCCGTAGCGATTCT?????????????????????????????????????????????????????????????????????????????--???TTCCCTCAGGATAGCTGGCGCTCGGAGAG----------------GAGTCTCATCCGGTAAAGCGAATGATTAGAGGCCTTGGGGCCGAAACGACCTCAACCTATTCTCAAACTTTAAATGGGTGAGAACTCCGGCTTGCTCGATATTCAATGAAGCCGGAGATGGGG------CCAA---GAGCCCCGTGGATCGGAGTGCCTAGTGGGCCACTTTTGGTAAGCAGAACTGGCGCTGTGGGATGAACCAAACGACGGGTTAAGGCGCCCGAATCGACGCTCATGGGAAACCATGAAAGGTGTTGGTTGCTTAAGACAGC-AGGACGGTGGCCATGGAAGTCGGAATCCGCTAAGGAGTGTGTAA--CAACTCACCTGCCGAAGCAACTAGCCCTGAAAATGGATGGCGCTGAAGCGTCGTGCCTATACCCGGCCGTCGCGGCAGGGCGGGCTCCCCCTCTCG------GGGGGGGGTGCCGTTTGACGCCGCGACGAGTAGGAGGGTCGCGGCGGTGTGCGCAGAAGGGTCTGGGCTCGAGCCTGCCTGGAGCCGCCGCCGGTGCAGATCTTGGTGGTAGTAGCAAATACTCCAGCGAGGCCCTGGAGGACTGATGTGGAGAAGGGTTTCGTGTGAACAGCCGTTGCACACGAGTCAGTCGATCCTAAGCCCTAGGAGAAATCCGATACCAACGGCGATGGGAAAT----TTAAGAAACGAGACTGA-------------------AGCCCATTGATCGGGCGAAAGGGAATCCGGTTCACTATTCCGGAACCCGGCAGCGGAACCGT----------------TGTTTGTCGGG-CCCTCACAAGGGGTTCGTCAGGGTAACCTAAAAGGGCCCGGAGACGCCGTCGGGAGCCCCGGAAAGAGTTTTCTTTTCTGCATGAGCGTTCGAGTTCCCTGGAATCCTCTCGCAGGGAGATAGGGTT-TGGAACGCGAAGAGCACCGCAGTTGCGGCGGTGCCCGGGAATTCCCGACGGACCTTGATCGGAGGTGGTTCTTCCTCCTCCGCGCGGTTGGG---------------------GCGCTCACTTTGGCGGGCGGCTGCTCGGCCAGCCGTCCGCAGCCCTCAGCGAGCGCGCGCGCGTCGCACGAAGGCTCCCCGAGCGGGACAGAGAGCGGGAGAGGTGCCGACGGACGGACGCGCGGGCGAGGGA--------------AACGCTTCA----TCCGAGAGATGGCGTTAGAGATGGAACGGAAAATGAACCAGCGT-CGGCCGGGTACCTGCCGCCTCCCTCTTTCGAGACGGCGAGAGCGAGCGGGTTTTCAATGTCCTTCGCCCGGTC--------GTCGCAGGGGGTTGAGAAAATCCCGTCTGTTTGCAGAGGATGGATCCGGTCGGAGCTCCGAACG
	Aeshnidae                 AATGTAAACCGAAATTTATTAGATGGACAACAAATTGAAACAGCTTGAACTGTCCTTCCAGTATTTGTATTAATTATTATTGCAATACCATCATTACGTTTACTTTATTTATTAGATGAAGTAAGAGATCCTTCTATCACTTTAAAGACAGTAGGACATCAGTGGTACTGAAGTTATGAATACTCAGACTTCAATCAAGTAGAATTTGATTCATATATAATTCCATACAATGAAATAAGAGAAAATGGATTCCGATTACTAGAAGTAGATAATCGAGCAGTATTACCATTACAAACACAAGTACGAATATTAATTACAGCCGCTGATGTTCTGCATTCTTGAACAGTGCCATCATTAGGAGTAAAGGTAGATGCAACGCCAGGACGATTAAATCAAGCTAGTTTTTTCATTACACGACCAGGTTTATTCTTTGGTCAATGTTCCGAAATTTGTGGAGCTAACCATAGTTTTATACCAATTGTAATTGAAAGAGTGACTTCTAAAACATTTATTAATTGAATTCAAAAAATAAGTGAACGAATGGCTCATTAAATCAGTTATGGTTCCTTGGATCTTACCCAAACTTACATGGATAACTGTGGTAATTCTAGAGCTAATACATGAACCTCGTGCGCCGACTAGTGATGGAAGGGGCGCTTTTATTAGAACAAAA--CCAATCGG-TCGGC----TCGTC--------CGTCCGTTG-CCTTGGTGACTCTGAATAACTTTGGGCTGATCGCACGGTCCCAGCACCGGCGACGCATCTTTCAAATGTCTGCCTTATCAACTTTCGATGGTAGGTTCTGCGCCTACCATGGTTGTAACGGGTGACGGGGAATCAGGGTTCGATTCCGGAGAGGGAGCCTGAGAAACGGCTACCACATCCAAGGAAGGCAGCAGGCGCGCAAATTACCCACTCCCGGCACGGGGAGGTAGTGACGAAAAATAACGATACGGGACTCATCCGAGGCCCCGTAATCGGAATGAGAACACTTTAAATCCTTTAACGAGGATCTATTGGAGGGCAAGTCTGGTGCCAGCAGCC-GCGGTAATTCCAG-CTCCAATAGCGTATATTAAAGTTGTTGCGG-TTAAAAAGCTCGTA-GTCTGAGGTGTGTCTCGGACGGTCGGTTCGCCGCTTGTCGGTGCTCAACTGGCCGGT-CCGGACGTCCTGCCGGTGGGGCTGT-AAAAGGCTCCGTTATCCTTCTTTGGTCCTCTTCATCGAGTGCCTTGGTGGGCCGGCACGTTTACTTTGAACAAATTAGAGTGCTCAAAGCAGGCCGTTGGTCGCCTGAATACTGTGTGCATGGAATAATGGAATAGGACCTCGGTTC-CATTTTGTTGGTTTTCA-GAACTCGAGGTAATGATTAATAGGTACGGACGGGGGCATTCGTATTGCGACGTTAGAGGTGAAATTCTTGGATCGTCGCAAGACGAACCGATGCGAAAGCATTTGCCAAGAACGTTTTCGTTGATCAAGAACGAAAGTTAGAGGTTCGAAGGCGATCAGATACCGCCCTAGTTCTAACCATAAACGATGCCAGCTAGCCATCCGCCGAAGTTCCTTATATGACTCGGCGGGCAGCTTCCGGGAAACCA-AAGCTCTTGGGTTCCGGGGGAAGTATGGTTGCAAAGCTCAAACTTAAAGGAATTGACGGAAGGGCACCACCAGGAGTGGAGCCTGCGGCTTAATTTGACTCAACACGGGAAACCTCACCAGGCCCAGACACCGGTAGGATTGACAGAATAAGAGCT-CTTTCTTGATTCGGTGGGTGGTGGTGCATGG-CCGTTCTTAGTTGGTGGA-GCGA-TTTGTCTGGTTAATTCCGATAACGAACGAGACTCTGGCCTGCTAACTAGGCGTTGGAATCTA-TTACGCTTCCAACGTAGCAA--TCTTCTTAGAGGGACAGGCGGCTCCT-AGCCGCACGAGATTGAGCAATAACAGGTCTGTGATGCCCTTAGATGTTCTGGGCCGCACGCGCGCTACACTGAAGGAATCAGCGTGT----CTTCCCTGGCCGAAAGGCCCGGGTAACCCGCTGAACCTCCTTCGTGCTAGGGATTGGGGCTTGCAATTTTTTCCCATGAACGAGGAATTCCCAGTAAGCGCGAGTCATAAGCTCGCGTTGATTACGTCCCTGCCCTTTGTACACACCGCCCGTCGCTACTACCGATTGAATGATTTAGTGAGGCCTTCGGACTGGTGCGCGGCACTGCCACGGCCCAGAGAGGGTGCCAGGCCCGTGCGAACTCCGCGCCCGCCCCCCGGGAGGGACGCTCCTCGGAGTCGGGTTGCTTGAGAGTGCAGCCCAAAGTCGGTGGTAAACTCCACCTAAGACTGAATACGGCCACGAGACCGATAGCGAACAAGTACCGTGAGGGAAAGTTGAAAAGAACTTTGAAGAGAGAGTTCAAGAGTACGTGAAACCGTCGGGGAGTAAACGGGTGGTACCCGAAAGTTCGAAAGAGGAGATTCAAGTCTCGCCGCGCGTCGGGCGGCGGACGCGACCAGGGATGGCGCAGCCGCGGTCGGAGGGCAACCTTCGGCCCGGAG--GCGCCACTCCGCGG-CCGCCGTCT--ATCCCGGCGTCGGAGTGACGCACTTCTC--CTCGAGTAGGACGTCGCGACCCGTCGGGCGCCGGCCT-AAGGCCCCGGG-TGGAGCCTGCGCAG---CCCGTTCACGCA----------GGCTGCGCACGACCCCGGGGATCCCGGCCGGGTGCCCGACGGTACGAAGCAAGGAAGGAG-TCGACGCGCCGCCTA---------AGGCGTCCGGCCCTCCGCAAGCGCCCGTGGGAGTGTGGGTTAC-GGACCAGGTCTGAGCCCGTACCCTC-GCGGGGCTGTTTGCGACCA-GGAGGTGCCCTCGGACGGCGTCGATTC----------T--CCGGTCGGCGAC-GCTTCAGCTTGGATGGCCTACCCGACCCGTCTTGAAACACGGACCAAGGAGTCTAACATGTGCGCGAGTCGTTGGGTCGGAGACGCTCCGCT-AAACCCATAGGCGCAATGAAAGTAAAGGCCACCT-----TCGCGGGGCCGAGGGAGGAAGGAGCGG---------GTCACCTCACGGT-GACGGT-TCC-CGCACTCCCGGGGCGTC---TGATTCCTC--ATCGCGAGGGGAGGCGC--ACCCAGAGCACACACGTTGGGACCCGAAAGATGGTGAACTATGCCTGGCCAGGACGAAGTCAGGGGAAACCCTGATGGAGGTCCGTAGCGATTCTGACGTGCAAATCGATCGTCGGAGCTGGGTATAGGGGCGAAAGACTAATCGAACCATCTAGTAGCTGGTTCCCTCCGA--AGTTTCCCTCAGGATAGCTGGCGCTCGGAGGA----------------GAGTCTCATCCGGTAAAGCGAATGATTAGAGGCCTTGGGGCCGAAACGACCTCAACCTATTCTCAAACTTTAAATGGGTGAGAACTCCGGCTTGCTCGATATTCAATGAAGCCGGAGATGGGG------CCTC---GAGCCCCGTGGATCGGAGTGCCTAGTGGGCCACTTTTGGTAAGCAGAACTGGCGCTGTGGGATGAACCAAACGACGGGTTAAGGCGCCCGAATCGACGCTCATGGGAAACCATGAAAGGTGTTGGTTGCTTAAGACAGC-AGGACGGTGGCCATGGAAGTCGGAATCCGCTAAGGAGTGTGTAA--CAACTCACCTGCCGAAGCAACTAGCCCTGAAAATGGATGGCGCTGAAGCGTCGTGCCTATACCCGGCCGTCGCGGCAGGGCGGGCTCCCG------------AACGGGGGTGCCGTTTGATGCCGCGACGAGTAGGAGGGTCGCGGCGGTGCGCGCAGAAGGGTCTGGGCTCGAGCCTGCCTGGAGCCGCCGCCGGTGCAGATCTTGGTGGTAGTAGCAAATACTCCAGCGAGGCCCTGGAGGACTGATGTGGAGAAGGGTTTCGTGTGAACAGCCGTTGCACACGAGTCAGTCGATCCTAAGCCCTATGAGAAATCCGATACTAACGGCGATGGGAAAAAAGAACATTTTACGAAGTGAAGC-----------------GACCCATTGATCGGGCGAAAGGGAATCCGGTTC-CTATTCCGGAACCCGGCAGCGGAACCGT----------------AGTTTGTCGGG-CCTTC-----GGGTTCGTCAGGGTAACCTAAAAGGGCCCGGAGACGCCGTCGGGAGCCCCGGAAAGAGTTTTCTTTTCTGCATGAGCGTTCGAGTTCCCTGGAATCCTCTCGCAGGGAGATAGGGTT-TGGAACGCGAAGAGCACCGCAGTTGCGGCGGTGCCCGGGAATTCCCGACGGACCTTGAGATAAGGCGGGATCGTTCCCGTCCGGGATGAGCC---------------------ATCGACGCCGCAATGTCACCCCCCCCTCCGGGGGGA---------------TTGGCGCGGCTGCCTTGGCCGACCTACCGGTCGCTACCGCCGCAGCGGCGTTCTAGTGCCGCCGCACGCGTTCCGAGGGGGACGGCGGGCGCCGTAGA-GCTTACGCTTCTGTTAAAGGCGGCATCGTAAGGTAACGGATGCCGCGA-------CGGCCGGGTACCTTCGCGGGGTTATTTCCCCGT-------------GCGGTTTTCAAAGTCCCTCGCCCGACCTTCCG---GCCGAAAGAGAGGGCGCGCACCGGGTTAATCTCGCTCTGCGCGTCCGTCCCGTCAGAGATGACG
	Pseudolestidae            CAACTAAACCGAATATTATTAGACGGCCAAAAAATCGAAACCGCATGAACGATTCTACCAGTATTCGTACTAATTATAATCGCAATACCATCACTCCGATTGTTATACTTAATAGACGAAGTAAGAGAGCCATCAATCACTTTAAAAACGGTAGGACACCAATGGTATTGAAGATATGAATATTCAGACTTCAATCACATTGAATTCGACGCATACATAGTACCAGAAGACGATATAGAAGCAGGAATAATACGACTATTAGAAGTAGACAACCGGACAGTACTGCCCATACATACACAAATCCGAATCCTAGTCACAGCAGCAGACGTTCTACACTCATGAACTGTGCCAACATTAGGAGTAAAAGTAGACGCCACACCAGGACGAATTAATCAAACAAGATTTTTTATAAACCGGCCAGGACTTTTTTACGGACAATGCTCAGAAATTTGCGGAGCCAATCATAGATTTATACCTATCACAATCGAAGGGGTCAATACAAAAACATTCATCAACTGAGTACAAAAGATATCTGAACGAATGGCTCATTAAATCAGTTATGGTTCCTTGGATCTTACCCACACTTACATGGATAACTGTGGTAATTCTAGAGCTAATACATGAACCTCGTGCCCCGACCAGTGATGGGAGGGGTGCTTTTATTAGAACAAAA--CCAATCGG-TCGG-----T-TTC--------CGTCCGTTG-CCTTGGTGACTCTGAATAACTTTTGGCTGATCGCACGGTCCTAGCACCGGCGACGCATCTTTCAAATGTCTGCCTTATCAACTTTCGATGGTAGGTTCTGCGCCTACCATGGTTGTAACGGGTGACGGGGAATCAGGGTTCGATTCCGGAGAGGGAGCCTGAGAAACGGCTACCACATCCAAGGAAGGCAGCAGGCGCGCAAATTACCCACTCCCGGAACGGGGAGGTAGTGACGAAAAATAACGATACGGGACTCATCCGAGGCCCCGTAATCGGAATGAGAACACTTTAAATCCTTTAACGAGGATCTATTGGAGGGCAAGTCTGGTGCCAGCAGCC-GCGGTAATTCCAG-CTCCAATAGCGTATATTAAAGTTGTTGCGG-TTAAAAAGCTCGTA-GTCGGAGGTGTGTCTCGGACGGTCGGTTCGCCGCTTGTCGGTGCTCAACTGGCCGGT-CCGGACGTCCTGCCGGTGGGGCCGC-GA--GGCTCCGTTATCCTTCTTTGGTCCTCTTCACCGAGTGCCTTGGTGGGCCGGCACGTTTACTTTGAACAAATTAGAGTGCTCAAAGCAGGCCGTTGGTCGCCTGAATACTGTGTGCATGGAATAATGGAATAGGACCTCGGTTC-CATTTTGTTGGTTTTCA-GAACTCGAGGTAATGATTAATAGGGACGGACGGGGGCATTCGTATTGCGACGTTAGAGGTGAAATTCTTGGATCGTCGCAAGACGAACCGATGCGAAAGCATTTGCCAAGAACGTTTTCGTTGATCAAGAACGAAAGTTAGAGGTTCGAAGGCGATCAGATACCGCCCTAGTTCTAACCATAAACGATGCCAGCTAGCCATCCGCCGAAGTTCCTTCTATGACTCGGCGGGCAGCTTCCGGGAAACCA-AAGCTCTTGGGTTCCGGGGGAAGTATGGTTGCAAAGCTCAAACTTAAAGGAATTGACGGAAGGGCACCACCAGGAGTGGAGCCTGCGGCTTAATTTGACTCAACACGGGAAACCTCACCAGGCCCAGACACCAGTAGGATTGACAGAATAAGAGCT-CTTTCTTGATTTGGTGGGTGGTGGTGCATGG-CCGTTCTTAGTTGGTGGA-GCGA-TTTGTCTGGTTAATTCCGATAACGAACGAGACTCTGGCCTGCTAACTAGGCGTCGGAATCTA-TTATGCTTCCGACGTAGCAA--TCTTCTTAGAGGGACAGGCGGCTCCT-AGCCGCACGAGATTGAGCAATAACAGGTCTGTGATGCCCTTAGATGTTCTGGGCCGCACGCGCGCTACACTGAAGGAATCAGCGTGT----CCTCCCTGGCCGAAAGGCCCGGGTAACCCGCTGAACCTCCTTCGTGCTAGGGATTGGGGCTTGCAATTGTTTCCCATGAACGAGGAATTCCCAGTAAGCGCGAGTCATAAGCTCGCGTTGATTACGTCCCTGCCCTTTGTACACACCGCCCGTCGCTACTACCGATTGAATGATTTAGTGAGGCCTTCGGACTGGTGCGCGGCGCTGCCACGGCCCGAAGAGGGTGCCAGGCCCGTGCGACCTCCGCGCCCGCCCCCTGGGAGGGGCGCTCCTCAGAGTCG??????????????????????????????????????????????????????????????????????????????????????????????????????????????????????????????????????AAACCGTCGGGGAGTAAACGGGTGGTACCCGAAATTTCGAAAGGGGAGATTCAGGTCTCGCCG-GCTTCGGGCGGGGGTCGCT-CGGTGGATGGCGCGTCGGCGGTCGGGGGGCAACCCCCGGCCCGCGGGCGCGTCACCCGGCGGCTCCCGATCG---GTCCGCGGTCGGTGTGACGCACTTCTC--CCCGAGTAGGACGTCGCGACCCGTCGGGCGCCGGCCACGAGGGCCCGGG-TGGAGTCCGGGTCGCTCCTCGG-----------------AGCGACTCGCGACCCCGGGATCCCCGGCCGGGTGTCCGACGGTACGAA----GCGAGAAG-TCGACGCGCCGAACA--------GAGGCGTCCGGCCCTCCGCGAGCACCCGCGGGGGTTCGGGT-TCCGGACCCGGTCCGATCCCGTCCCCACCGCGGGGCTGTCGGCGAAAACGGGGGTGTCCTCGGACGGCGCCCGG??----------????????????????????????????????????????????????????????????????????????????????????????????????????????????????????????????????????????????????????????????????????????????????????????????????????????????????-????????????????????????????????????????????????--????????????????????????????????GGTGAACTATGCCTGGCCAGGACGAAGTCAGGGGAAACCCTGATGGAGGTCCGTAGCGATTCTGACGTGCAAATCGATCGTCGGAGCTGGGTATAGGGGCGAAAGACTAATCGAACCATCTAGTAGCTGGTTCCCTCCGA--AGTTTCCCTCAGGATAGCTTGCGCTCGGAGGA----------------GAGTCTCATCCGGTAAAGCGAATGATTAGAGGCCTTGGGGCCGAAACGGCTTCAACCTATTCTCAAACTTTAAATGGGTGAGAACTCCGGCTTGCTCGATCG--AACGAAGCCGGAGACGGGG-------TCC-----GCCCCCGGGATCGGAGTGCATAGTGGGCCACTTTTGGTAAGCAGAACTGGCGCTGTGGGATGAACCAAACGACGGGTTAAGGCGCCCGAATCGACGCTCATGGGAAACCATGAAAGGTGTTGGTTGCTTAAGACAGC-AGGACGGTGGCCATGGAAGTCGGAATCCGCTAAGGAGTGTGTAA--TAACTCACCTGCCGAAGCAACTAGCCCTGAAAATGGATGGCGCTGAAGCGTCGTGCCTATACCCGGCCGTCGCGGCACGGCGGACCCGTTTTTT----------GGCGGGTGCCGCTCGATGCGGCGACGAGTAGGAGGGTCGCGGCGGCGCGCGCAGAAGGGTCTGGGCTCGAGCCTGCCTGGAGCCGCCGCCGGTGCAGATCTTGGTGGTAGTAGCAAATACTCCAGCGAGGCCCTGGAGGACTGATGTGGAGAAGGGTTTCGTGTGAACAGCCGTTGCACACGAGTCAGTCGATCTTAAGCCCTAGGAGAAATCTGACGCCAACGGCGACGGGACGA-----AGGAATTTAAGACATTTA-----------------AACCCGTTGATCGGGCGAAAGGGAATCCGGTTC-CTATTCCGGAACCCGGCAGCGGAACCGC----------------TGTTTGTCGGG-CCCTCACAAGGGGTTCGTCAGGGTAACCTAAAAGGGCCCGGAGACGCCGTCGGGAGCCCCGGAAAGAGTTTTCTTTTCTGCATGAGCGTTCGAGTTCCCTGGAATCCTCTCGCAGGGAGATAGGGTT-TGGAACGCGAAGAGCACCGCAGTTGCGGCGGTGCCCGGGAATTCCCGACGGACCTTGA?????????????????????????????????????????????????????????????????????????????????????????????????????????????????????????????????????????????????????????????????????????????????????????????????????????????????????????????????????????????????????????????????????????????????????????????????????????????????????????????????????????????????????????????????????????????????????????????????????????????????????
	Corduliidae               AACATTAACCGAAACCTATTAGACGGACAAAAAATTGAAACTGCATGAACAATTCTACCAGTATTTGTATTAATTGCAATTGCAATACCTTCACTACGACTGCTATACCTTCTTGATGAAATCAATGAACCTTCAATTACAATCAAAACAGTAGGCCACCAATGATATTGAAGATATGAATATTCAGATTTCAAACACATAGAATTTGACTCATATATAATTCCATACAAAGAAATAGAAAATAATGGATTACGACTACTAGAAGTAGATAATCGAACAACCTTACCCATACAAACTCAAGTACGAATACTAATCACTGCAGCGGATGTTCTACACTCATGAACTGTTCCTTCCCTCGGAGTAAAGGTAGATGCAACTCCTGGCCGATTAAACCAAACAAGATTCTTCATTAATCGGCCAGGAGTATTCTTCGGACAATGTTCAGAAATTTGTGGAGCAAATCACAGATTTATACCAATCATAATTGAAAGAGTAACAACAAAATCATTTATTAACTGAATCCAAAAAATAAATGAACGAATGGCTCATTAAATCAGTTATGGTTCCTTGGATCTTACCCACACT-ACATGGATAACTGTGGTAATTCTAGAGCTAATACATGAACCTAGTGCCCCGACCAGTGATGGAAGGGGCGCTTTTATTAGAACAAAA--CCAATCGG-TCGGC----TCGTC--------CGTCCGTTG-CCTTGGTGACTCTGAATAACTTTGGGCTGATCGCACGGTCCTTGCACCGGCGACGCATCTTTCAAATGTCTGCCTTATCAACTTTCGATGGTAGGTTCTGCGCCTACCATGGTTGTAACGGGTGACGGGGAATCAGGGTTCGATTCCGGAGAGGGAGCCTGAGAAACGGCTACCACATCCAAGGAAGGCAGCAGGCGCGCAAATTACCCACTCCCGGCACGGGGAGGTAGTGACGAAAAATAACGATACGGGACTCATCCGAGGCCCCGTAATCGGAATGAGAACACTTTAAATCCTTTAACGAGGATCTATTGGAGGGCAAGTCTGGTGCCAGCAGCC-GCGGTAATTCCAG-CTCCAATAGCGTATATTAAAGTTGTTGCGG-TTAAAAAGCTCGTA-GTCGGAGGTGTGTCTCGGACGGTCGGTTCGCCGCTTGTCGGTGCTCAACTGGCCGGT-CCGGACGTCCTGCCGGTGGGGCTGT-AAAAGGCTCCGTTATCCTTCTTTGGTCCTCTTCATTGAGTGCCTTGGTGGGCCGGCACGTTTACTTTGAACAAATTAGAGTGCTCAAAGCAGGCCGTTGGTCGCCTGAATACTGTGTGCATGGAATAATGGAATAGGACCTCGGTTC-CATTTTGTTGGTTTTCA-GAACTCGAGGTAATGATTAATAGGGACGGACGGGGGCATTCGTATTGCGACGTTAGAGGTGAAATTCTTGGATCGTCGCAAGACGAACCGATGCGAAAGCATTTGCCAAGAACGTTTTCGTTGATCAAGAACGAAAGTTAGAGGTTCGAAGGCGATCAGATACCGCCCTAGTTCTAACCATAAACGATGCCAGCTAGCCATCCGCCGAAGTTCCTTATATGACTCGGCGGGCAGCTTCCGGGAAACCA-AAGCTCTTGGGTTCCGGGGGAAGTATGGTTGCAAAGCTCAAACTTAAAGGAATTGACGGAAGGGCACCACCAGGAGTGGAGCCTGCGGCTTAATTTGACTCAACACGGGAAACCTCACCAGGCCCAGACACCGGTAGGATTGACAGAATAAGAGCT-CTTTCTTGATTCGGTGGGTGGTGGTGCATGG-CCGTTCTTAGTTGGTGGA-GCGA-TTTGTCTGGTTAATTCCGATAACGAACGAGACTCTGGCCTGCTAACTAGGCGTTGGAATCTA-TTATGCTTCCAACGTTACAA--TCTTCTTAGAGGGACAGGCGGCTCCT-AGCCGCACGAGATTGAGCAATAACAGGTCTGTGATGCCCTTAGATGTTCTGGGCCGCACGCGCGCTACACTGAAGGAATCAGCGTGT----CTTCCCTGGCCGAAAGGCCCGGGTAACCCGCTGAACCTCCTTCGTGCTAGGGATTGGGGCTTGCAATTTTTTCCCATGAACGAGGAATTCCCAGTAAGCGCGAGTCATAAGCTCGCGTTGATTACGTCCCTGCCCTTTGTACACACCGCCCGTCGCTACTACCGATTGAATGATTTAGTGAGGCCTTCGGACTGGTGCGCGGCTCTGCCACGGCCCAGAGAGGGTGCCAGGCCCGTGCGACCTCTGCGCCCGCCCCCCGGGAGGGACGCTCCTCAGAGTCGGGTTGCTTGAGAGTGCAGCCCAAAGCCGGTGGTAAACTCCACCTAAGGCTGAATACGGCCACGAGACCGATAGCGAACAAGTACCGTGAGGGAAAGTTGAAAAGAACTTTGAAGAGAGAGTTCAAGAGTACGTGAAACCGTCTGGGAGTAAACGGGTGGTTCCCGAAAGTACGAAAGGGGAGATTCAGGTCTCGCCGCGCGTCGGGCGGCGCCCGCGACCAGAGATGGCGTTCTCGCGGCCGGGGGGCGACCCCCGGTCCGGG--AGCTCCACTCCGCGGGCGCCGATGG--CTCCCGGCGCCGGAGTGACGCACTTCTC--CCCCAGTAGAACGTCGCGACCCGTCGGGCGCCGGCCT-AAGGTCCCGGG-TGGAGACTGCGCAGC-TC----------------------GCTGCGCACGACCCCGGGGATCCCGGCCGGGTGCTCGACGGCACGAAGAGAGGAAGGAG-TCGACGCGCCGCT--------CGTCGGCGTCCGGCCCTCCGCAAGCGCCCGCGGGAGTCCGAGACTCCGGGCCCGGCCCGGTCTCGGTCCCTCCGCGGGGCTGTTTGCGATCA-GGAGGTGTCCTCGGACGGCGTCGGTCC----------T--CCGGTCGGCGAC-GCTTCAGCTTGGATGGCCTACCCGACCCGTCTTGAAACACGGACCAAGGAGTCTAACATGCGCGCGAGTTGTTGGGTCGGACACGCTCCGCT-AAACCCATAAGCAAAATGAAAGTGAAGGCCGCCT-----TAGCGGGGCCGAGGGAGGACGG---------------AGACGGAGTCTC-----GCCTCC-TGCACTCCCGGGGCGTC---TGATTCCTC--ACTGCGAGGGAAGGCGC--ACCCAGAGCGCACACGTTGGGACCCGAAAGATGGTGAACTATGCCTGGCCAGGACGAAGTCAGGGGAAACCCTGATGGAGGTCCGTAGCGATTCTGACGTGCAAATCGATCGTCGGAGCTGGGTATAGGGGCGAAAGACTAATCGAACCATCTAGTAGCTGGTTCCCTCCGA--AGTTTCCCTCAGGATAGCTGGCTCTCGGAGTG----------------GAGTCTCATCCGGTAAAGCGAATGATTAGAGGCCTTGGGGCCGAAACGACCTCAACCTATTCTCAAACTTTAAATGGGTGAGAACTCCGGCTTGCTCGATATTAAATGAAGCCGGAGATGGGG------CCTC---GAGCCCCGCGGATCGGAGTGCCTAGTGGGCCACTTTTGGTAAGCAGAACTGGCGCTGTGGGATGAACCAAACGACGGGTTAAGGCGCCCGAATCGACGCTCATGGGAAACCATGAAAGGTGTTGGTTGCTTAAGACAGC-AGGACGGTGGACATGGAAGTTGTAATCCGCTAAGGAGTGTGTAA--CAACTCACCTGCCGAAGCAACTAGCCCTGAAAATGGATGGCGCTGAAGCGTCGTGCCTATACCCGGCCGTCGCGGCAGGGCGGGCTCCTCCCTCTCCGG--GGGGGGGAGTGCCGTTTGACGCCGCGACGAGTAGGAGGGTCGCGGCGGTGCGCGCAGAAGGGTCTGGGCTCGAGCCTGCCTGGAGCCGCCGCCGGTGCAGATCTTGGTGGTAGTAGCAAATACTCCAGCGAGGCCCTGGAGGACTGATGTGGAGAAGGGTTTCGTGTGAACAGCCGTTGCACACGAGTCAGTCGACCCTAAGCCCTAGGAGAAATCCGATATAAACGGCGATGGGAGACACGACTCGATGATAAATAAGACTAATCATATAAAGAAAAGAGCCCATTGATCGGGCGAAAGGGAATCCGGTTC-CTATTCCGGAACCCGGCAGCGGAACCGT----------------TGTTTGTCGGG-CCCTCACAAGGGGTTCGTCAGGGCAACCTAAAAGGGCCCGGAGACGCCGTCGGGAGCCCCGGAAAGAGTTTTCTTTTCTGCATGAGCGTTCGAGTTCCCTGGAATCCTCTCGCAGGGAGATAGGGTT-TGGAACGCGAAGAGCACCGCAGTTGCGGCGGTGCCCGGGAATTCCCGACGGACCTTGAGAGGAGTGAAAGAATCTCCCCCTCGGGCTATGGG---------------------CGGCATTTTCCGACGCACGGTCGGACGCCCCGATGAAAGACGCCCG-----ACCGCGGGTCCCGCCGGCGAAAG--------------------------GCGGAGACGAGGGAGGACCGAAACGCGGGGGGA--------------AACGCTTCTCGATGTCTCGGGGCGTTGTTAAAGAGAGAAAAAAAGGAACGTTCGCGCCGGAGCGGGCACCGGCCTCTCAG------------------------TCGGTTTTAAAAGAACTTCGCCCTTTTCC------GCGCGAAAGGGAAACAATTTCCCGGTCTGACTTTTTCAAAAGTGCGTGATCGCAGACGACTTCC
	Coenagrionidae            CAACTAAACCGAAATTTATTAGATGGACAAAAAATCGAAACAGCGTGAACGGTATTACCAGTATTTGTATTAATTATAATTGCTATACCATCTTTACGACTATTATATTTAATAGATGAAGTTAGAGAACCTTCAATTACCATAAAAACTGTTGGACATCAATGATATTGAAGATATGAATACTCAGATTTTAACCATATTGAATTTGATTCCTACATAGTGCCAGAAAGAGATTTGGAAAAGGGAATATTCCGATTGTTAGAAGTTGATAATCGAGTAGTTTTACCTATGCAAGCACAGGTACGTATTTTAGTCACAGCAGCAGATGTATTACATTCATGAACTGTACCTTCTTTAGGGGTTAAGGTAGATGCAACACCAGGACGTATTAACCAAACAAGTTTTTTCATAAACCGACCTGGATTATTTTATGGGCAATGTTCTGAAATTTGTGGAGCAAATCATAGATTTATACCTATTACCATCGAGAGAGTAAAAACTAAAACATTCATTGATTGAATCCAAAAAATAAGAGAACGAATGGCTCATTAAATCAGTTATGGTTCCTTGGATCTTACCCACGCTTACATGGATAACTGTGGTAATTCTAGAGCTAATACATGAACCTCGTGCCCCGACCAGTGATGGGAGGGGTGCTTTTATTAGAACAAAA--CCAATCGGCT---------------------CGTCCGTTG-CCTTGGTGACTCTGAATAACTTTTGGCTGATCGCACGGTCCTGGCACCGGCGACGCATCTTTCAAATGTCTGCCTTATCAACTTTCGATGGTAGGTTCTGCGCCTACCATGGTTGTAACGGGTGACGGGGAATCAGGGTTCGATCCCGGAGAGGGAGCCTGAGAAACGGCTACCACATCCAAGGAAGGCAGCAGGCGCGCAAATTACCCACTCCCGGAACGGGGAGGTAGTGACGAAAAATAACGATACGGGACTCATCCGAGGCCCCGTAATCGGAATGAGAACACTTTAAATCCTTTAACGAGGATCTATTGGAGGGCAAGTCTGGTGCCAGCAGCC-GCGGTAATTCCAG-CTCCAATAGCGTATATTAAAGTTGTTGCGG-TTAAAAAGCTCGTA-GTCGGAGGTGTGTCTCGGACGGTCGGTTCGCCGCTTGTCGGTGCTCAACTGGCCGGT-CCGGACGTCCTGCCGGTGGGGCCTC---GCGGCCCCGTCATCCTTCTTTGGTCCTCTTCACCGAGTGCCTTGGTGGGCCGGCACGTTTACTTTGAACAAATTAGAGTGCTCAAAGCAGGCCGTTGGTCGCCTGAATACTGTGTGCATGGAATAATGGAATAGGACCTCGGTTC-CATTTTGTTGGTTTTCG-GGACTCGAGGTAATGATTAATAGGGACGGACGGGGGCATTCGTATTGCGACGTTAGAGGTGAAATTCTTGGATCGTCGCAAGACGAACCGATGCGAAAGCATTTGCCAAGAACGTTTTCGTTGATCAAGAACGAAAGTTAGAGGTTCGAAGGCGATCAGATACCGCCCTAGTTCTAACCATAAACGATGCCAGCTAGCCATCCGCCGAAGTTCCTTCTATGACTCGGCGGGCAGCTTCCGGGAAACCA-AAGCTCTTGGGTTCCGGGGGAAGTATGGTTGCAAAGCTCAAACTTAAAGGAATTGACGGAAGGGCACCACCAGGAGTGGAGCCTGCGGCTTAATTTGACTCAACACGGGAAACCTCACCAGGCCCAGACACCGGTAGGATTGACAGAATAAGAGCT-CTTTCTTGATTCGGTGGGTGGTGGTGCATGG-CCGTTCTTAGTTGGTGGA-GCGA-TTTGTCTGGTTAATTCCGATAACGAACGAGACTCTGGCCTGCTAACTAGGCGTCGGAATCTA-TTACGCTTCCGACGTAGCAA--TCTTCTTAGAGGGACAGGCGGCTCCT-AGCCGCACGAGATTGAGCAATAACAGGTCTGTGATGCCCTTAGATGTTCTGGGCCGCACGCGCGCTACACTGAAGGAATCAGCGTGT----CCTCCCTGGCCGAAAGGCCCGGGTAACCCGCTGAACCTCCTTCGTGCTAGGGATTGGGGCTTGCAATTTTTTCCCATGAACGAGGAATTCCCAGTAAGCGCGAGTCATAAGCTCGCGTTGATTACGTCCCTGCCCTTTGTACACACCGCCCGTCGCTACTACCGATTGAATGATTTAGTGAGGCCTTCGGACTGGTGCGCGGCGCTGCCACGGCCCGGAGAGGGTGCCAGGCCCGTGCGACCTCCGCGCCCGTCCCCCGGGAGGGGCGCTCCTCAGAGTCGGGTTGCTTGAGAGTGCAGCCCAAAGTCGGTGGTAAACTCCACCCAAGACTGAATACGGCCACGAGACCGATAGCGAACAAGTACCGTGAGGGAAAGTTGAAAAGAACTTTGAAGAGAGAGTTCAAGAGTACGTGAAACCGTTTGGGAGTAAACGGGTGGTACCCGAAATTTCGAAAGGGGAGATTCATGTCTCGCCG-GCGGCGGGCGGGGGGCGCT-TGGCGGATGGCGCGTCGGTGGGCGGGGGGTAACCCCCGTTCCTCCG-CGCGTCACCCGGCGT-CCTCCGCGT---GACCGTCGTCGGCGTGACGCACTTCTC--CCCGAGTAGGACGTCGCGACCCGTCGAGCGCCGGCCTTCGAGGGCCCGGGTGGAGCCCGCGCCGCTTCGC--------------------GCGGCGCGCGACCCCGGGATCCCCGGCCGGGTGCCCGACGGTAGGAA----GCGAGAAG-TCGACGCGCCTCT---------CGAGGCGTCCGGCCCTCCGCGAGCGCCCGCGGGGGTTCGGGT-CACGGACCCGGTCCGTTCCCGTTCCCACCGAGGGGCTGTCC-CGCGATTGGAGGTGTCCTC???????????????----------???????????????-??????????????????????TGACCCGTCTTGAAGCACGGACCAAGGAGTCTAACATGCGCGCGAGTCGTTGGGTT-----CGCT---CT-AAACCCATAGGCGCAATGAAAGTGAAGGCCGCCG----CTCCGGCGGCCGAGGGAGGACGG----------------GGCCTCGC-----------CCC-CGCACTCCCGGGGCGTC---TGATCCCTC--ATCGCGAGGGGAGGCGC--ACCCAGAGCGCACACGTTGGGACCCGAAAGATGGTGAACTATGCCTGGCCAGGACGAAGTCAGGGGAAACCCTGATGGAGGTCCGTAGCGATTCTGACGTGCAAATCGATCGTCGGAGCTGGGTATAGGGGCGAAAGACTAATCGAACCATCTAGTAGCTGGTTCCCTCCGA--AGTTTCCCTCAGGATAGCTTGCGCTCGGAGTC----------------GAGTCTCATCCGGTAAAGCGAATGATTAGAGGCCTTGGGGCCGAAACGGCTTCAACCTATTCTCAAACTTTAAATGGGTGAGAGCTCCGGCTTGCTCGATT---AACGAAGCCGGAGGC-------------------------TGGATCGGAGTGCCTAGTGGGCCACTTTTGGTAAGCAGAACTGGCGCTGTGGGATGAACCAAACGACGGGTTAAGGCGCCCGAATCGACGCTCATGGGAAACCATGAAAGGTGTTGGTTGCTTAAGACAGC-AGGACGGTGGCCATGGAAGTCGGAATCCGCTAAGGAGTGTGTAA--TAACTCACCTGCCGAAGCAACTAGCCCTGAAAATGGATGGCGCTGAAGCGTCGTGCCTATACCCGGCCGTCGCGGCGGGGCGGATTC----------------------GTTCCGTTCGATGCTGCGACGAGTAGGAGGGTCGCGGCGGCGTGCGCAGAAGGGTCTGGGCTCGAGCCTGCCTGGAGCCGCCGCCGGTGCAGATCTTGGTGGTAGTAGCAAATACTCCAGCGAGGCCCTGGAGGACTGATGTGGAGAAGGGTTTCGTGTGAACAGCCGTTGCACACGAGTCAGTCGATCCTAAGCCCTAGGAGAAATCCGACGCCTACGGCGACGGGATTTTTGAAAATTTT------TAATA-------------------ACCCGTTGATCGGGCGAAAGGGAATCCGGTTC-CTATTCCGGAACCCGGCAGCGGAACCGC----------------TGTTTGTCGGG-CCCTCACAAGGGGTTCGTCAGGGTAACCTAAAAGGGCCCGGAGACGCCGTCGGGAGCCCCGGAAAGAGTTTTCTTTTCTGCATGAGCGTTCGAGTTCCCTGGAATCCTCTCGCAGGGAGATAGGGTT-TGGAACGCGAAGAGCACCGCAGTTGCGGCGGTGCCCGGGAATTCCCGACGGACCTTGATCCGACTTTGATTGTCGGACGATCGGGGGCGAGG---------------------GGCCGCTCTGCGGTCTCCC--------------------------------CGCCCGGATCGAACGAGAGGGAG--------------------------GGAATGGCGTCGCCTTTCCTCTTCCCACG------------------AACGCATCGCTTCGCTTCGCAAGAACGGCAAAGAGACAACGAGAGCGTTC--------CTCTCGGGTACCGAGAA-----------------------------TCGGTTTTAAATGCCCTTCGCCCGAGAGA------ACGAGAGAGGGAAAGATTTTTCCCGTCGGTTC---------------ATTCCGAAGAAAAGACT
;
END;

begin paup;
	outgroup 1;
	set criterion = likelihood;
	Lset Base = ( 0.2548 0.2345 0.2693 )  Nst = 6 Rmat = ( 1.1300 2.8725 2.5948 1.8774 6.0888 )  Rates = gamma Shape = 0.2256 Pinvar = 0.3247;
END;

BEGIN CODONS;
	CODONPOSSET COIIcoding  =  N:  538- 4799 , 1: 1 - 535\3, 2: 2 - 536\3, 3: 3 - 537\3;
	
	CODESET * UNTITLED   =  universal:  538 -  4799, mtdna.dros:  1 -  537;
END;

begin mrbayes;
	outgroup 1;
	charset COII = 1 - 537;
	charset COII_1st = 1 - 537 \ 3;
	charset COII_2st = 2 - 537 \ 3;
	charset COII_3st = 3 - 537 \ 3;
	charset 18s = 538 - 2237;
	charset 28s = 2238 - 4394;
	charset ITS2 = 4395 - 4625;
	charset ITS1 = 4626 - 4799;
	partition Names = 5 : COII , 18s , 28s , ITS2 , ITS1;
	set partition = Names;
	lset applyto = ( 1 ) nucmodel = codon code = metmt;
	lset applyto = ( 1 , 2 , 3 ) nst = 6 rates = invgamma;
	lset applyto = ( 4 , 5 ) nst = 1 rates = gamma;
	Prset applyto = ( 2 , 3 , 4 ) statefreqpr = dirichlet ( 1 , 1 , 1 , 1 );
	Prset applyto = ( 5 ) statefreqpr = fixed ( equal );
	unlink shape = ( all ) pinvar = ( all ) statefreq = ( all ) revmat = ( all );
	prset applyto = ( all ) ratepr = variable;
END;
